# Supplementary material for: (1S,4S)-2-(2,4-Difluoro­phen­yl)-5-[(4-methyl­phen­yl)sulfon­yl]-2,5-diaza­bicyclo­[2.2.1]hepta­ne
Source: Acta Crystallogr Sect E Struct Rep Online. 2011 Jan 8;67(Pt 2):o272. doi: 10.1107/S1600536810054541 (PMC3051594; doi:10.1107/S1600536810054541)
Supplement: Supplementary file 1 [file e-67-0o272-sup1.cif]

##############################################################################
###                                                                        ###
###        Electronic paper (Acta Crystallographica Section E)             ###
###                                                                        ###
##############################################################################
#                                                                            #
# This CIF contains the data in a paper accepted for publication in Acta     #
# Crystallographica Section E. It conforms to the requirements of Notes      #
# for Authors for Section E, and has been peer reviewed under the auspices   #
# of the IUCr Commission on Journals.                                        #
#                                                                            #
# Full details of the Crystallographic Information File format               #
# are given in the paper "The Crystallographic Information File (CIF):       #
# a New Standard Archive File for Crystallography" by S. R. Hall, F. H.      #
# Allen and I. D. Brown [Acta Cryst. (1991), A47, 655-685].                  #
#                                                                            #
# The current version of the core CIF dictionary is obtainable from          #
# ftp://ftp.iucr.org/pub/cif_core.dic. The current version number is 2.4.    #
#                                                                            #
# Software is freely available for graphical display of the structure(s) in  #
# this CIF.  For information consult the CIF home page http://www.iucr.org/  #
# cif/home.html                                                              #
#                                                                            #
# This file may be used for bona fide research purposes within the           #
# scientific community so long as proper attribution is given to the journal # 
# article from which it was obtained.                                        #
#                                                                            #
##############################################################################
                                             
data_I
_audit_creation_method     SHELXL-97
_chemical_name_systematic
;
(1<i>S</i>,4<i>S</i>)-2-(2,4-Difluorophenyl)-5-[(4-methylphenyl)sulfonyl]-
2,5-diazabicyclo[2.2.1]heptane
;
_chemical_name_common     ?
_chemical_formula_moiety     'C18 H18 F2 N2 O2 S'
_chemical_formula_sum     'C18 H18 F2 N2 O2 S'
_chemical_formula_iupac     'C18 H18 F2 N2 O2 S'
_chemical_formula_weight     364.40
_chemical_melting_point     ?
_chemical_melting_point_gt     460
_chemical_melting_point_lt     465
_symmetry_cell_setting     monoclinic
_symmetry_space_group_name_H-M     'P 21'
_symmetry_space_group_name_Hall     'P 2yb'
loop_
    _symmetry_equiv_pos_as_xyz
    'x, y, z'
    '-x, y+1/2, -z'
_cell_length_a     9.9615(11)
_cell_length_b     7.6586(8)
_cell_length_c     11.3461(14)
_cell_angle_alpha     90.00
_cell_angle_beta     98.9790(10)
_cell_angle_gamma     90.00
_cell_volume     855.00(17)
_cell_formula_units_Z     2
_cell_measurement_reflns_used     1315
_cell_measurement_theta_min     2.9605
_cell_measurement_theta_max     20.6585
_cell_measurement_temperature     298(2)
_exptl_crystal_description     block
_exptl_crystal_colour     colourless
_exptl_crystal_size_max     0.38
_exptl_crystal_size_mid     0.33
_exptl_crystal_size_min     0.15
_exptl_crystal_density_diffrn     1.415
_exptl_crystal_density_meas     ?
_exptl_crystal_density_method     'not measured'
_exptl_crystal_F_000     380
_exptl_absorpt_coefficient_mu     0.224
_exptl_absorpt_correction_type     multi-scan
_exptl_absorpt_process_details     '(SADABS; Sheldrick, 1996)'
_exptl_absorpt_correction_T_min     0.9197
_exptl_absorpt_correction_T_max     0.9672
_exptl_special_details
;
;
_diffrn_ambient_temperature     298(2)
_diffrn_radiation_type     MoK\a
_diffrn_radiation_wavelength     0.71073
_diffrn_radiation_source     'fine-focus sealed tube'
_diffrn_radiation_monochromator     graphite
_diffrn_measurement_device_type     'Bruker SMART CCD area-detector'
_diffrn_measurement_method     'phi and omega scans'
_diffrn_detector_area_resol_mean     ?
_diffrn_reflns_number     4425
_diffrn_reflns_av_R_equivalents     0.0278
_diffrn_reflns_av_sigmaI/netI     0.0579
_diffrn_reflns_theta_min     2.53
_diffrn_reflns_theta_max     25.01
_diffrn_reflns_theta_full     25.01
_diffrn_measured_fraction_theta_max     0.997
_diffrn_measured_fraction_theta_full     0.997
_diffrn_reflns_limit_h_min     -10
_diffrn_reflns_limit_h_max     11
_diffrn_reflns_limit_k_min     -9
_diffrn_reflns_limit_k_max     8
_diffrn_reflns_limit_l_min     -11
_diffrn_reflns_limit_l_max     13
_diffrn_standards_number     ?
_diffrn_standards_interval_count     ?
_diffrn_standards_interval_time     ?
_diffrn_standards_decay_%     ?
_refine_special_details
;
Refinement of <i>F</i>^2^ against ALL reflections. The weighted <i>R</i>-factor
<i>wR</i> and goodness of fit <i>S</i> are based on <i>F</i>^2^, conventional
<i>R</i>-factors <i>R</i> are based on <i>F</i>, with <i>F</i> set to zero for
negative <i>F</i>^2^. The threshold expression of <i>F</i>^2^ >
\s(<i>F</i>^2^) is used only for calculating <i>R</i>-factors(gt) <i>etc</i>.
and is not relevant to the choice of reflections for refinement.
<i>R</i>-factors based on <i>F</i>^2^ are statistically about twice as large
as those based on <i>F</i>, and <i>R</i>- factors based on ALL data will be
even larger.
;
_reflns_number_total     2891
_reflns_number_gt     2045
_reflns_threshold_expression     I>2sigma(I)
_refine_ls_structure_factor_coef     Fsqd
_refine_ls_matrix_type     full
_refine_ls_R_factor_all     0.0713
_refine_ls_R_factor_gt     0.0448
_refine_ls_wR_factor_gt     0.0897
_refine_ls_wR_factor_ref     0.1030
_refine_ls_goodness_of_fit_ref     1.000
_refine_ls_restrained_S_all     1.000
_refine_ls_number_reflns     2891
_refine_ls_number_parameters     227
_refine_ls_number_restraints     1
_refine_ls_hydrogen_treatment     constr
_refine_ls_weighting_scheme     calc
_refine_ls_weighting_details
                 'calc w=1/[\s^2^(Fo^2^)+(0.0457P)^2^] where P=(Fo^2^+2Fc^2^)/3'
_atom_sites_solution_hydrogens     geom
_atom_sites_solution_primary     direct
_atom_sites_solution_secondary     difmap
_refine_ls_shift/su_max     0.000
_refine_ls_shift/su_mean     0.000
_refine_diff_density_max     0.169
_refine_diff_density_min     -0.280
_refine_ls_extinction_method     none
_refine_ls_extinction_coef     ?
_refine_ls_abs_structure_details     'Flack (1983), 1569 Friedel pairs'
_refine_ls_abs_structure_Flack     0.00(10)
loop_
    _atom_type_symbol
    _atom_type_description
    _atom_type_scat_dispersion_real
    _atom_type_scat_dispersion_imag
    _atom_type_scat_source
    'C' 'C' 0.0033 0.0016
                         'International Tables Vol C Tables 4.2.6.8 and 6.1.1.4'
    'H' 'H' 0.0000 0.0000
                         'International Tables Vol C Tables 4.2.6.8 and 6.1.1.4'
    'N' 'N' 0.0061 0.0033
                         'International Tables Vol C Tables 4.2.6.8 and 6.1.1.4'
    'O' 'O' 0.0106 0.0060
                         'International Tables Vol C Tables 4.2.6.8 and 6.1.1.4'
    'F' 'F' 0.0171 0.0103
                         'International Tables Vol C Tables 4.2.6.8 and 6.1.1.4'
    'S' 'S' 0.1246 0.1234
                         'International Tables Vol C Tables 4.2.6.8 and 6.1.1.4'
_computing_data_collection     'SMART (Bruker, 2007)'
_computing_cell_refinement     'SAINT (Bruker, 2007)'
_computing_data_reduction     'SAINT (Bruker, 2007)'
_computing_structure_solution     'SHELXS97 (Sheldrick, 2008)'
_computing_structure_refinement     'SHELXL97 (Sheldrick, 2008)'
_computing_molecular_graphics     'SHELXTL (Sheldrick, 2008)'
_computing_publication_material     'SHELXL97 (Sheldrick, 2008)'
loop_
    _atom_site_type_symbol
    _atom_site_label
    _atom_site_fract_x
    _atom_site_fract_y
    _atom_site_fract_z
    _atom_site_U_iso_or_equiv
    _atom_site_adp_type
    _atom_site_calc_flag
    _atom_site_refinement_flags
    _atom_site_occupancy
    _atom_site_disorder_assembly
    _atom_site_disorder_group
    F F1 0.4098(2) 0.6800(3) -0.03940(17) 0.0765(8) Uani d . 1 . .
    F F2 0.8825(2) 0.6799(4) 0.0177(2) 0.1001(9) Uani d . 1 . .
    N N1 0.2867(3) 0.7976(4) 0.3031(2) 0.0461(8) Uani d . 1 . .
    N N2 0.4040(3) 0.5378(4) 0.1917(2) 0.0433(7) Uani d . 1 . .
    O O1 0.2878(3) 0.9129(4) 0.5023(2) 0.0763(10) Uani d . 1 . .
    O O2 0.2841(2) 1.1122(3) 0.3288(3) 0.0727(9) Uani d . 1 . .
    S S1 0.24048(8) 0.95563(13) 0.38078(9) 0.0536(3) Uani d . 1 . .
    C C1 0.2683(4) 0.8049(5) 0.1708(3) 0.0542(10) Uani d . 1 . .
    H H1A 0.3421 0.8665 0.1425 0.065 Uiso calc R 1 . .
    H H1B 0.1824 0.8583 0.1375 0.065 Uiso calc R 1 . .
    C C2 0.2704(3) 0.6110(5) 0.1432(3) 0.0521(10) Uani d . 1 . .
    H H2 0.2384 0.5815 0.0595 0.063 Uiso calc R 1 . .
    C C3 0.4094(3) 0.5309(5) 0.3233(3) 0.0469(9) Uani d . 1 . .
    H H3A 0.4851 0.5981 0.3643 0.056 Uiso calc R 1 . .
    H H3B 0.4158 0.4117 0.3525 0.056 Uiso calc R 1 . .
    C C4 0.2756(3) 0.6122(5) 0.3370(3) 0.0501(9) Uani d . 1 . .
    H H4 0.2454 0.5921 0.4140 0.060 Uiso calc R 1 . .
    C C5 0.1836(4) 0.5390(6) 0.2296(3) 0.0607(10) Uani d . 1 . .
    H H5A 0.1793 0.4125 0.2293 0.073 Uiso calc R 1 . .
    H H5B 0.0928 0.5885 0.2188 0.073 Uiso calc R 1 . .
    C C6 0.0621(3) 0.9624(5) 0.3636(3) 0.0417(8) Uani d . 1 . .
    C C7 -0.0068(4) 0.8662(5) 0.4375(3) 0.0516(9) Uani d . 1 . .
    H H7 0.0408 0.7962 0.4968 0.062 Uiso calc R 1 . .
    C C8 -0.1472(4) 0.8740(5) 0.4234(3) 0.0552(10) Uani d . 1 . .
    H H8 -0.1931 0.8059 0.4720 0.066 Uiso calc R 1 . .
    C C9 -0.2197(3) 0.9795(5) 0.3395(3) 0.0512(9) Uani d . 1 . .
    C C10 -0.1492(4) 1.0745(5) 0.2650(3) 0.0556(10) Uani d . 1 . .
    H H10 -0.1971 1.1452 0.2063 0.067 Uiso calc R 1 . .
    C C11 -0.0098(4) 1.0664(5) 0.2761(3) 0.0528(10) Uani d . 1 . .
    H H11 0.0358 1.1306 0.2250 0.063 Uiso calc R 1 . .
    C C12 -0.3720(3) 0.9925(7) 0.3276(4) 0.0750(13) Uani d . 1 . .
    H H12A -0.4128 0.9366 0.2550 0.112 Uiso calc R 1 . .
    H H12B -0.3983 1.1132 0.3258 0.112 Uiso calc R 1 . .
    H H12C -0.4021 0.9360 0.3944 0.112 Uiso calc R 1 . .
    C C13 0.5230(3) 0.5761(4) 0.1463(3) 0.0415(9) Uani d . 1 . .
    C C14 0.5274(4) 0.6452(5) 0.0333(3) 0.0494(9) Uani d . 1 . .
    C C15 0.6459(4) 0.6818(5) -0.0094(3) 0.0578(11) Uani d . 1 . .
    H H15 0.6443 0.7309 -0.0845 0.069 Uiso calc R 1 . .
    C C16 0.7645(4) 0.6445(6) 0.0606(4) 0.0609(11) Uani d . 1 . .
    C C17 0.7683(4) 0.5735(6) 0.1699(4) 0.0633(12) Uani d . 1 . .
    H H17 0.8514 0.5473 0.2162 0.076 Uiso calc R 1 . .
    C C18 0.6496(4) 0.5398(5) 0.2126(3) 0.0518(9) Uani d . 1 . .
    H H18 0.6537 0.4913 0.2882 0.062 Uiso calc R 1 . .
loop_
    _atom_site_aniso_label
    _atom_site_aniso_U_11
    _atom_site_aniso_U_22
    _atom_site_aniso_U_33
    _atom_site_aniso_U_12
    _atom_site_aniso_U_13
    _atom_site_aniso_U_23
    F1 0.0681(16) 0.109(2) 0.0488(13) 0.0138(14) -0.0023(11) 0.0168(13)
    F2 0.0703(17) 0.134(3) 0.104(2) -0.0124(16) 0.0408(14) 0.0063(17)
    N1 0.0493(18) 0.0448(19) 0.0458(18) 0.0052(16) 0.0121(14) 0.0034(15)
    N2 0.0394(16) 0.0426(17) 0.0466(17) 0.0031(13) 0.0027(13) -0.0024(14)
    O1 0.0636(18) 0.099(3) 0.0592(17) 0.0166(16) -0.0120(13) -0.0166(16)
    O2 0.0501(17) 0.0422(17) 0.128(2) -0.0106(14) 0.0201(16) -0.0099(17)
    S1 0.0412(5) 0.0511(6) 0.0669(7) -0.0008(5) 0.0035(4) -0.0114(5)
    C1 0.049(2) 0.056(3) 0.056(2) 0.015(2) 0.0062(18) 0.012(2)
    C2 0.046(2) 0.057(3) 0.049(2) -0.0056(19) -0.0040(17) -0.0054(19)
    C3 0.052(2) 0.043(2) 0.046(2) 0.0041(17) 0.0080(17) 0.0080(16)
    C4 0.051(2) 0.046(2) 0.056(2) 0.0032(18) 0.0165(18) 0.0146(18)
    C5 0.041(2) 0.056(2) 0.083(3) -0.0127(18) 0.004(2) 0.002(2)
    C6 0.0401(18) 0.0419(19) 0.0434(18) -0.001(2) 0.0075(15) -0.006(2)
    C7 0.056(2) 0.046(2) 0.053(2) 0.0065(19) 0.0103(18) 0.0060(19)
    C8 0.053(2) 0.051(2) 0.065(3) -0.0021(19) 0.019(2) 0.002(2)
    C9 0.0420(19) 0.053(3) 0.058(2) -0.005(2) 0.0054(17) -0.011(2)
    C10 0.042(2) 0.063(3) 0.060(2) 0.000(2) 0.0004(18) 0.006(2)
    C11 0.054(2) 0.053(3) 0.051(2) -0.0060(19) 0.0105(19) 0.0052(19)
    C12 0.046(2) 0.083(3) 0.096(3) -0.009(2) 0.010(2) -0.014(3)
    C13 0.044(2) 0.038(2) 0.042(2) 0.0035(16) 0.0062(16) -0.0026(16)
    C14 0.055(2) 0.043(2) 0.047(2) 0.0085(19) -0.0013(18) -0.0001(19)
    C15 0.071(3) 0.054(3) 0.051(2) -0.001(2) 0.021(2) 0.0008(19)
    C16 0.051(3) 0.063(3) 0.073(3) -0.002(2) 0.023(2) -0.004(2)
    C17 0.041(2) 0.084(3) 0.064(3) 0.003(2) 0.0040(19) 0.000(2)
    C18 0.050(2) 0.059(2) 0.047(2) 0.0077(19) 0.0060(17) 0.0014(18)
_geom_special_details
;
All e.s.d.'s (except the e.s.d. in the dihedral angle between two l.s. planes)
are estimated using the full covariance matrix. The cell e.s.d.'s are taken
into account individually in the estimation of e.s.d.'s in distances, angles
and torsion angles; correlations between e.s.d.'s in cell parameters are only
used when they are defined by crystal symmetry. An approximate (isotropic)
treatment of cell e.s.d.'s is used for estimating e.s.d.'s involving l.s.
planes.
;
loop_
    _geom_bond_atom_site_label_1
    _geom_bond_atom_site_label_2
    _geom_bond_site_symmetry_2
    _geom_bond_distance
    _geom_bond_publ_flag
    F1 C14 . 1.350(4) ?
    F2 C16 . 1.367(4) ?
    N1 C4 . 1.480(4) ?
    N1 C1 . 1.485(4) ?
    N1 S1 . 1.606(3) ?
    N2 C13 . 1.395(4) ?
    N2 C2 . 1.470(4) ?
    N2 C3 . 1.486(4) ?
    O1 S1 . 1.424(3) ?
    O2 S1 . 1.434(3) ?
    S1 C6 . 1.758(3) ?
    C1 C2 . 1.518(5) ?
    C1 H1A . 0.9700 ?
    C1 H1B . 0.9700 ?
    C2 C5 . 1.509(5) ?
    C2 H2 . 0.9800 ?
    C3 C4 . 1.501(4) ?
    C3 H3A . 0.9700 ?
    C3 H3B . 0.9700 ?
    C4 C5 . 1.514(5) ?
    C4 H4 . 0.9800 ?
    C5 H5A . 0.9700 ?
    C5 H5B . 0.9700 ?
    C6 C7 . 1.378(4) ?
    C6 C11 . 1.382(5) ?
    C7 C8 . 1.383(5) ?
    C7 H7 . 0.9300 ?
    C8 C9 . 1.366(5) ?
    C8 H8 . 0.9300 ?
    C9 C10 . 1.387(5) ?
    C9 C12 . 1.506(4) ?
    C10 C11 . 1.376(5) ?
    C10 H10 . 0.9300 ?
    C11 H11 . 0.9300 ?
    C12 H12A . 0.9600 ?
    C12 H12B . 0.9600 ?
    C12 H12C . 0.9600 ?
    C13 C18 . 1.391(5) ?
    C13 C14 . 1.394(4) ?
    C14 C15 . 1.372(5) ?
    C15 C16 . 1.348(5) ?
    C15 H15 . 0.9300 ?
    C16 C17 . 1.349(5) ?
    C17 C18 . 1.371(5) ?
    C17 H17 . 0.9300 ?
    C18 H18 . 0.9300 ?
loop_
    _geom_angle_atom_site_label_1
    _geom_angle_atom_site_label_2
    _geom_angle_atom_site_label_3
    _geom_angle_site_symmetry_1
    _geom_angle_site_symmetry_3
    _geom_angle
    _geom_angle_publ_flag
    C4 N1 C1 . . 107.2(3) ?
    C4 N1 S1 . . 122.8(2) ?
    C1 N1 S1 . . 121.7(2) ?
    C13 N2 C2 . . 123.6(3) ?
    C13 N2 C3 . . 118.6(3) ?
    C2 N2 C3 . . 106.1(3) ?
    O1 S1 O2 . . 120.99(18) ?
    O1 S1 N1 . . 106.15(17) ?
    O2 S1 N1 . . 105.85(14) ?
    O1 S1 C6 . . 106.89(15) ?
    O2 S1 C6 . . 107.21(17) ?
    N1 S1 C6 . . 109.44(16) ?
    N1 C1 C2 . . 99.7(3) ?
    N1 C1 H1A . . 111.8 ?
    C2 C1 H1A . . 111.8 ?
    N1 C1 H1B . . 111.8 ?
    C2 C1 H1B . . 111.8 ?
    H1A C1 H1B . . 109.6 ?
    N2 C2 C5 . . 101.2(3) ?
    N2 C2 C1 . . 109.7(3) ?
    C5 C2 C1 . . 101.3(3) ?
    N2 C2 H2 . . 114.4 ?
    C5 C2 H2 . . 114.4 ?
    C1 C2 H2 . . 114.4 ?
    N2 C3 C4 . . 101.3(2) ?
    N2 C3 H3A . . 111.5 ?
    C4 C3 H3A . . 111.5 ?
    N2 C3 H3B . . 111.5 ?
    C4 C3 H3B . . 111.5 ?
    H3A C3 H3B . . 109.3 ?
    N1 C4 C3 . . 105.5(3) ?
    N1 C4 C5 . . 101.9(3) ?
    C3 C4 C5 . . 101.5(3) ?
    N1 C4 H4 . . 115.4 ?
    C3 C4 H4 . . 115.4 ?
    C5 C4 H4 . . 115.4 ?
    C2 C5 C4 . . 92.9(3) ?
    C2 C5 H5A . . 113.1 ?
    C4 C5 H5A . . 113.1 ?
    C2 C5 H5B . . 113.1 ?
    C4 C5 H5B . . 113.1 ?
    H5A C5 H5B . . 110.5 ?
    C7 C6 C11 . . 119.6(3) ?
    C7 C6 S1 . . 120.5(3) ?
    C11 C6 S1 . . 119.9(3) ?
    C6 C7 C8 . . 119.8(3) ?
    C6 C7 H7 . . 120.1 ?
    C8 C7 H7 . . 120.1 ?
    C9 C8 C7 . . 121.4(3) ?
    C9 C8 H8 . . 119.3 ?
    C7 C8 H8 . . 119.3 ?
    C8 C9 C10 . . 118.2(3) ?
    C8 C9 C12 . . 121.2(4) ?
    C10 C9 C12 . . 120.6(4) ?
    C11 C10 C9 . . 121.4(3) ?
    C11 C10 H10 . . 119.3 ?
    C9 C10 H10 . . 119.3 ?
    C10 C11 C6 . . 119.6(3) ?
    C10 C11 H11 . . 120.2 ?
    C6 C11 H11 . . 120.2 ?
    C9 C12 H12A . . 109.5 ?
    C9 C12 H12B . . 109.5 ?
    H12A C12 H12B . . 109.5 ?
    C9 C12 H12C . . 109.5 ?
    H12A C12 H12C . . 109.5 ?
    H12B C12 H12C . . 109.5 ?
    C18 C13 C14 . . 114.7(3) ?
    C18 C13 N2 . . 120.6(3) ?
    C14 C13 N2 . . 124.7(3) ?
    F1 C14 C15 . . 117.1(3) ?
    F1 C14 C13 . . 119.2(3) ?
    C15 C14 C13 . . 123.6(3) ?
    C16 C15 C14 . . 118.2(3) ?
    C16 C15 H15 . . 120.9 ?
    C14 C15 H15 . . 120.9 ?
    C15 C16 C17 . . 121.6(4) ?
    C15 C16 F2 . . 118.1(4) ?
    C17 C16 F2 . . 120.3(4) ?
    C16 C17 C18 . . 119.9(4) ?
    C16 C17 H17 . . 120.0 ?
    C18 C17 H17 . . 120.0 ?
    C17 C18 C13 . . 122.0(3) ?
    C17 C18 H18 . . 119.0 ?
    C13 C18 H18 . . 119.0 ?
loop_
    _geom_torsion_atom_site_label_1
    _geom_torsion_atom_site_label_2
    _geom_torsion_atom_site_label_3
    _geom_torsion_atom_site_label_4
    _geom_torsion_site_symmetry_1
    _geom_torsion_site_symmetry_2
    _geom_torsion_site_symmetry_3
    _geom_torsion_site_symmetry_4
    _geom_torsion
    _geom_torsion_publ_flag
    C4 N1 S1 O1 . . . . 42.5(3) ?
    C1 N1 S1 O1 . . . . -173.3(3) ?
    C4 N1 S1 O2 . . . . 172.2(3) ?
    C1 N1 S1 O2 . . . . -43.5(3) ?
    C4 N1 S1 C6 . . . . -72.6(3) ?
    C1 N1 S1 C6 . . . . 71.7(3) ?
    C4 N1 C1 C2 . . . . -8.7(3) ?
    S1 N1 C1 C2 . . . . -157.7(2) ?
    C13 N2 C2 C5 . . . . -175.9(3) ?
    C3 N2 C2 C5 . . . . -33.6(3) ?
    C13 N2 C2 C1 . . . . -69.4(4) ?
    C3 N2 C2 C1 . . . . 72.9(4) ?
    N1 C1 C2 N2 . . . . -63.7(3) ?
    N1 C1 C2 C5 . . . . 42.7(3) ?
    C13 N2 C3 C4 . . . . 141.8(3) ?
    C2 N2 C3 C4 . . . . -2.7(3) ?
    C1 N1 C4 C3 . . . . 77.7(3) ?
    S1 N1 C4 C3 . . . . -133.7(3) ?
    C1 N1 C4 C5 . . . . -28.0(3) ?
    S1 N1 C4 C5 . . . . 120.6(3) ?
    N2 C3 C4 N1 . . . . -67.9(3) ?
    N2 C3 C4 C5 . . . . 38.0(3) ?
    N2 C2 C5 C4 . . . . 54.4(3) ?
    C1 C2 C5 C4 . . . . -58.5(3) ?
    N1 C4 C5 C2 . . . . 51.9(3) ?
    C3 C4 C5 C2 . . . . -56.9(3) ?
    O1 S1 C6 C7 . . . . -26.3(3) ?
    O2 S1 C6 C7 . . . . -157.4(3) ?
    N1 S1 C6 C7 . . . . 88.2(3) ?
    O1 S1 C6 C11 . . . . 153.0(3) ?
    O2 S1 C6 C11 . . . . 21.9(3) ?
    N1 S1 C6 C11 . . . . -92.5(3) ?
    C11 C6 C7 C8 . . . . 0.2(5) ?
    S1 C6 C7 C8 . . . . 179.5(3) ?
    C6 C7 C8 C9 . . . . -2.0(5) ?
    C7 C8 C9 C10 . . . . 2.5(6) ?
    C7 C8 C9 C12 . . . . -177.7(4) ?
    C8 C9 C10 C11 . . . . -1.3(5) ?
    C12 C9 C10 C11 . . . . 178.9(3) ?
    C9 C10 C11 C6 . . . . -0.4(5) ?
    C7 C6 C11 C10 . . . . 0.9(5) ?
    S1 C6 C11 C10 . . . . -178.4(3) ?
    C2 N2 C13 C18 . . . . 163.7(3) ?
    C3 N2 C13 C18 . . . . 25.7(5) ?
    C2 N2 C13 C14 . . . . -18.8(5) ?
    C3 N2 C13 C14 . . . . -156.8(3) ?
    C18 C13 C14 F1 . . . . 178.0(3) ?
    N2 C13 C14 F1 . . . . 0.4(5) ?
    C18 C13 C14 C15 . . . . -2.4(5) ?
    N2 C13 C14 C15 . . . . 180.0(3) ?
    F1 C14 C15 C16 . . . . -178.5(3) ?
    C13 C14 C15 C16 . . . . 1.8(6) ?
    C14 C15 C16 C17 . . . . -0.1(6) ?
    C14 C15 C16 F2 . . . . 179.6(4) ?
    C15 C16 C17 C18 . . . . -0.9(6) ?
    F2 C16 C17 C18 . . . . 179.4(4) ?
    C16 C17 C18 C13 . . . . 0.2(6) ?
    C14 C13 C18 C17 . . . . 1.3(5) ?
    N2 C13 C18 C17 . . . . 179.0(3) ?
loop_
    _geom_hbond_atom_site_label_D
    _geom_hbond_atom_site_label_H
    _geom_hbond_atom_site_label_A
    _geom_hbond_site_symmetry_A
    _geom_hbond_distance_DH
    _geom_hbond_distance_HA
    _geom_hbond_distance_DA
    _geom_hbond_angle_DHA
    C3 H3B O2 1_545 0.97 2.63 3.445(5) 141
    C5 H5A O2 1_545 0.97 2.70 3.550(5) 147
    C10 H10 F1 2 0.93 2.63 3.445(4) 147
    C18 H18 O1 2_646 0.93 2.43 3.342(5) 166
    C15 H15 N2 2_655 0.93 2.66 3.412(5) 139
data_global
_journal_date_recd_electronic     2010-12-21
_journal_date_accepted     2010-12-28
_journal_name_full     'Acta Crystallographica, Section E'
_journal_year     2011
_journal_volume     67
_journal_issue      2
_journal_page_first     o272
_journal_page_last     o272
_journal_paper_category     QO
_journal_coeditor_code     CV5024
_publ_contact_author_name     'Prof. Jizhou Wu'
_publ_contact_author_address
;
  School of Pharmacy
  Tongji Medical College
  Huazhong University of Science and Technology
  Wuhan 430030
  People's Republic of China
;
_publ_contact_author_email     wcllaoshi@yahoo.com.cn
_publ_contact_author_fax     86-371-67781739
_publ_contact_author_phone     86-371-67781049
_publ_section_title
;\
(1<i>S</i>,4<i>S</i>)-2-(2,4-Difluorophenyl)-5-[(4-methylphenyl)sulfonyl]-2,5-\
diazabicyclo[2.2.1]heptane
;
loop_
    _publ_author_name
    _publ_author_address
    'Chunli Wu'
;  School of Pharmacy
   Tongji Medical College
   Huazhong University of Science and Technology
   Wuhan 430030
   People's Republic of China
;
    'Jingyu Zhang'
;  School of Pharmaceutical Sciences
   Henan University Of TCM
   Zhengzhou 450008
   People's Republic of China
;
    'Pan Li'
;  School of Pharmaceutical Sciences
   Zhengzhou University
   Zhengzhou 450001
   People's Republic of China
;
    'Junxia Zhang'
;  School of Pharmaceutical Sciences
   Zhengzhou University
   Zhengzhou 450001
   People's Republic of China
;
    'Jizhou Wu'
; School of Pharmacy
  Tongji Medical College
  Huazhong University of Science and Technology
  Wuhan 430030
  People's Republic of China
;
