# Supplementary material for: (1S,4S)-2-(2,4-Difluoro­phen­yl)-5-[(4-methyl­phen­yl)sulfon­yl]-2,5-diaza­bicyclo­[2.2.1]hepta­ne
Source: Acta Crystallogr Sect E Struct Rep Online. 2011 Jan 8;67(Pt 2):o272. doi: 10.1107/S1600536810054541 (PMC3051594; doi:10.1107/S1600536810054541)
Supplement: Supplementary file 2 [file e-67-0o272-Isup2.hkl]

# 
# h,k,l, Fc-squared, Fo-squared, sigma(Fo-squared) and status flag 
# 
data_I
_shelx_title ' 100924h in P2(1)' 
_shelx_refln_list_code          4 
_shelx_F_calc_maximum       98.78 
_exptl_crystal_F_000       380.00 
_reflns_d_resolution_high  0.8405 
 
loop_ 
 _symmetry_equiv_pos_as_xyz 
 'x, y, z' 
 '-x, y+1/2, -z' 
 
_cell_length_a     9.9615 
_cell_length_b     7.6586 
_cell_length_c    11.3461 
_cell_angle_alpha  90.000 
_cell_angle_beta   98.979 
_cell_angle_gamma  90.000 
 
_shelx_F_squared_multiplier     1.000 
 
loop_ 
 _refln_index_h 
 _refln_index_k 
 _refln_index_l 
 _refln_F_squared_calc 
 _refln_F_squared_meas 
 _refln_F_squared_sigma 
 _refln_observed_status 
   1  -9   0       12.90       18.84      7.83 o 
   0  -8   0       22.04       23.97      7.70 o 
   1  -8   0       25.64       23.15      5.28 o 
   2  -8   0       11.22        1.72      5.25 o 
   3  -8   0        0.12       -5.41      4.59 o 
   4  -8   0       35.27       26.79      8.73 o 
   5  -8   0        4.47       -1.41      5.38 o 
   1  -7   0      108.22      107.38      6.94 o 
   2  -7   0        4.89        0.34      4.39 o 
   3  -7   0       20.77        8.38      6.13 o 
   4  -7   0       16.67       13.35      6.19 o 
   5  -7   0       48.98       48.20      9.75 o 
   6  -7   0        1.26       -0.33      4.98 o 
   7  -7   0       13.03        6.23      6.67 o 
   0  -6   0       73.03       56.06      8.05 o 
   1  -6   0        9.84        4.42      2.89 o 
   2  -6   0      402.41      415.76     18.46 o 
   3  -6   0        3.91        2.65      4.18 o 
   4  -6   0      462.95      469.93     20.70 o 
   5  -6   0      135.29      135.27     11.41 o 
   6  -6   0      149.84      135.52     12.04 o 
   7  -6   0       26.52       16.00      7.07 o 
   8  -6   0        6.29        7.45      6.17 o 
   1  -5   0      408.24      418.42     12.82 o 
   2  -5   0      144.83      142.86      9.63 o 
   3  -5   0       15.78        7.89      4.02 o 
   4  -5   0       93.53       81.73      8.06 o 
   5  -5   0      100.65       92.55      8.88 o 
   6  -5   0       26.41       28.71      7.30 o 
   7  -5   0       23.33       23.75      6.96 o 
   8  -5   0       18.24       16.36      6.64 o 
   9  -5   0       26.00       30.03      8.55 o 
   0  -4   0      215.29      231.88     10.58 o 
   1  -4   0       25.93       24.22      3.29 o 
   2  -4   0       26.45       24.17      4.92 o 
   3  -4   0       11.22        6.32      2.03 o 
   4  -4   0      163.77      163.69      8.02 o 
   5  -4   0      199.49      192.89     11.45 o 
   6  -4   0      178.87      173.76     11.45 o 
   7  -4   0      246.38      253.00     14.67 o 
   8  -4   0       10.72        9.73      5.50 o 
   9  -4   0       42.59       37.99      8.95 o 
  10  -4   0       24.15       20.61      7.79 o 
   1  -3   0      640.02      698.12     15.48 o 
   2  -3   0      119.77      113.07      4.23 o 
   3  -3   0       21.40       12.88      2.05 o 
   4  -3   0        2.76        1.96      1.44 o 
   5  -3   0       46.53       43.92      3.09 o 
   6  -3   0       38.54       40.14      6.93 o 
   7  -3   0       59.34       71.60      9.80 o 
   8  -3   0       40.67       52.33      8.82 o 
   9  -3   0       11.40       17.86      6.31 o 
  10  -3   0        9.72        6.18      5.47 o 
  11  -3   0       46.26       81.54     12.50 o 
   0  -2   0     8275.21     8281.97    114.65 o 
   1  -2   0     1007.46     1050.88     11.49 o 
   2  -2   0      322.72      295.75      5.94 o 
   3  -2   0       96.62       89.09      3.16 o 
   4  -2   0      176.79      154.79      4.64 o 
   5  -2   0      407.18      419.93      9.00 o 
   6  -2   0       53.84       53.17      3.77 o 
   7  -2   0      118.99      115.62      8.74 o 
   8  -2   0       31.50       41.93      7.98 o 
   9  -2   0        5.17        3.21      4.37 o 
  10  -2   0       12.86       24.79      7.26 o 
  11  -2   0       17.65       30.23      8.20 o 
   1  -1   0      633.45      666.91     12.69 o 
   2  -1   0      575.15      582.43     12.72 o 
   3  -1   0     2337.44     2309.58     27.46 o 
   4  -1   0     1337.90     1456.58     19.17 o 
   5  -1   0      963.49     1013.67     33.50 o 
   6  -1   0      105.76      104.87      5.02 o 
   7  -1   0       47.10       40.04      4.29 o 
   8  -1   0      496.91      478.59     18.83 o 
   9  -1   0      129.00      137.43     10.55 o 
  10  -1   0        8.46        3.61      4.61 o 
  11  -1   0       19.87       18.44      6.99 o 
   2   0   0     6136.50     5706.06     72.76 o 
   3   0   0      226.89      228.93      5.23 o 
   4   0   0     1014.49      993.47     14.64 o 
   5   0   0       79.84       85.05      3.97 o 
   6   0   0      545.41      585.34     18.79 o 
   7   0   0      128.26      130.16      5.87 o 
   8   0   0      377.39      366.30     23.69 o 
   9   0   0       19.49       22.82      6.45 o 
  10   0   0        8.12        9.03      5.04 o 
  11   0   0        2.74        1.12      4.93 o 
   1   1   0      621.10      659.78      8.59 o 
   2   1   0      578.05      582.83      8.70 o 
   3   1   0     2330.27     2330.66     37.62 o 
   4   1   0     1335.31     1410.70     26.97 o 
   5   1   0      957.03      905.55     21.03 o 
   6   1   0      104.88      109.70      5.23 o 
   7   1   0       44.03       42.99     15.34 o 
   8   1   0      500.90      496.33     22.95 o 
   9   1   0      132.04      123.70      6.83 o 
  10   1   0        9.09       12.48      5.61 o 
  11   1   0       19.74       23.59      6.89 o 
   1   2   0     1005.91     1085.56     18.83 o 
   2   2   0      326.00      310.69      6.33 o 
   3   2   0       97.70       90.51      3.64 o 
   4   2   0      177.62      156.78      5.31 o 
   5   2   0      408.80      420.48     14.02 o 
   6   2   0       57.01       63.66      7.30 o 
   7   2   0      120.16      104.61      8.89 o 
   8   2   0       33.61       33.82      5.18 o 
   9   2   0        4.90        3.33      3.20 o 
  10   2   0       12.72       17.10      8.72 o 
  11   2   0       17.87       14.93      6.53 o 
   1   3   0      620.44      663.85     14.61 o 
   2   3   0      120.40      119.54      3.45 o 
   3   3   0       21.91       27.87      2.85 o 
   4   3   0        2.75        4.67      1.73 o 
   5   3   0       47.33       46.21      6.37 o 
   6   3   0       38.46       44.95      6.83 o 
   7   3   0       57.14       78.07      9.17 o 
   8   3   0       41.71       41.66      7.69 o 
   9   3   0       12.28       15.48      6.74 o 
  10   3   0       10.04        4.84      3.76 o 
  11   3   0       46.66       67.00      8.02 o 
   1   4   0       25.70       37.64      4.20 o 
   2   4   0       24.04       22.59      2.27 o 
   3   4   0       10.90       17.08      2.73 o 
   4   4   0      157.77      158.56      6.07 o 
   5   4   0      201.54      195.94      7.73 o 
   6   4   0      179.31      193.07     11.42 o 
   7   4   0      247.18      261.38     14.07 o 
   8   4   0        9.68       13.95      5.85 o 
   9   4   0       42.44       40.30      9.73 o 
  10   4   0       23.75       23.96     10.11 o 
   1   5   0      409.94      452.44     13.32 o 
   2   5   0      145.13      137.83      4.61 o 
   3   5   0       17.73       17.39      5.59 o 
   4   5   0       92.46       98.07      5.14 o 
   5   5   0       99.00       91.45      5.36 o 
   6   5   0       25.69       22.46      6.67 o 
   7   5   0       23.31       33.95      8.39 o 
   8   5   0       17.89       31.22      8.93 o 
   9   5   0       26.92       41.10      9.86 o 
   2   6   0      402.51      419.23     11.89 o 
   3   6   0        3.81        3.30      4.13 o 
   4   6   0      461.23      458.14     19.06 o 
   5   6   0      135.87      139.25     10.76 o 
   6   6   0      150.93      166.62     12.46 o 
   7   6   0       27.05       36.14      8.92 o 
   8   6   0        6.34       20.64      8.05 o 
   2   7   0        4.93        2.86      3.49 o 
   3   7   0       19.35       20.62      6.60 o 
   4   7   0       16.89       26.64      6.95 o 
   5   7   0       49.00       71.82     10.56 o 
   6   7   0        1.27       -3.05      4.08 o 
   7   7   0       12.77       20.60      7.68 o 
   2   8   0       11.66       10.98      4.45 o 
   3   8   0        0.12        3.78      5.22 o 
   4   8   0       36.10       28.87      8.27 o 
   5   8   0        4.34        5.34      5.92 o 
  -1  -9   1       14.35        6.90      6.41 o 
   0  -9   1       21.74       16.22      5.67 o 
   1  -9   1        0.98        0.05      5.77 o 
  -5  -8   1        1.11       -3.74      5.80 o 
  -4  -8   1       15.81       14.45      6.98 o 
  -3  -8   1       12.33       11.28      5.97 o 
  -2  -8   1       12.93       12.30      6.46 o 
  -1  -8   1        1.97        2.23      3.56 o 
   0  -8   1       43.79       34.28      9.94 o 
   1  -8   1        5.89        5.70      4.02 o 
   2  -8   1        3.49       -0.77      4.59 o 
   3  -8   1       17.57       21.58      8.05 o 
   4  -8   1       49.22       51.18     10.55 o 
   5  -8   1        8.88        3.51      5.93 o 
  -7  -7   1       14.60        9.67      7.40 o 
  -6  -7   1       16.67       11.64      6.69 o 
  -5  -7   1       23.92       14.50      6.67 o 
  -4  -7   1        9.25        4.24      5.24 o 
  -3  -7   1        1.07       -1.23      4.22 o 
  -2  -7   1       24.59       18.16      6.06 o 
  -1  -7   1       62.47       66.53      7.26 o 
   0  -7   1      170.75      170.17      8.58 o 
   1  -7   1       73.95       61.20      6.71 o 
   2  -7   1       59.94       45.96      9.21 o 
   3  -7   1       23.68       30.22      7.86 o 
   4  -7   1        6.64        7.02      5.62 o 
   5  -7   1        7.83        3.95      5.90 o 
   6  -7   1       20.56       17.36      7.93 o 
   7  -7   1        8.42        6.39      6.73 o 
  -8  -6   1        2.06       -0.73      5.26 o 
  -7  -6   1       14.75       16.35      7.08 o 
  -6  -6   1        4.90        1.34      4.50 o 
  -5  -6   1       66.48       75.31     11.17 o 
  -4  -6   1       84.70       77.27     10.68 o 
  -3  -6   1      231.34      242.55     14.21 o 
  -2  -6   1       96.72      107.98      9.19 o 
  -1  -6   1      242.43      251.51      9.57 o 
   0  -6   1      114.82      113.09      6.46 o 
   1  -6   1      118.79      116.34      6.60 o 
   2  -6   1       73.63       72.70      9.85 o 
   3  -6   1      106.94      104.65      9.59 o 
   4  -6   1      136.13      127.05     10.92 o 
   5  -6   1       59.68       82.00     11.88 o 
   6  -6   1      112.26      109.38     10.89 o 
   7  -6   1       40.00       37.78      8.99 o 
   8  -6   1        0.83        1.97      5.24 o 
  -9  -5   1        3.44        4.26      6.06 o 
  -8  -5   1       10.98        8.31      5.67 o 
  -7  -5   1      101.71      100.70     10.22 o 
  -6  -5   1       81.31       74.59     10.57 o 
  -5  -5   1      120.44      108.71      9.39 o 
  -4  -5   1       27.92       21.70      5.63 o 
  -3  -5   1       68.07       76.45      7.25 o 
  -2  -5   1      102.14      100.26      8.05 o 
  -1  -5   1       83.29       82.89      5.05 o 
   0  -5   1      425.86      423.02     11.43 o 
   1  -5   1      321.73      329.18     12.61 o 
   2  -5   1      223.28      228.84     12.42 o 
   3  -5   1       27.57       26.07      6.12 o 
   4  -5   1      247.73      239.65     13.45 o 
   5  -5   1       49.86       56.81      9.25 o 
   6  -5   1      163.61      169.45     12.29 o 
   7  -5   1       30.58       36.68      8.24 o 
   8  -5   1        7.66        3.63      5.45 o 
   9  -5   1        5.78        5.74      5.71 o 
 -10  -4   1       58.57       79.75     12.49 o 
  -9  -4   1       93.19      107.32     13.54 o 
  -8  -4   1      103.83      107.28     10.23 o 
  -7  -4   1      124.17      130.83     10.68 o 
  -6  -4   1      233.15      230.75     13.19 o 
  -5  -4   1        6.86        3.08      3.30 o 
  -4  -4   1      467.24      471.12     17.49 o 
  -3  -4   1      230.99      241.22     11.57 o 
  -2  -4   1      794.03      805.28     21.70 o 
  -1  -4   1       70.46       73.55      4.23 o 
   0  -4   1       44.03       43.53      4.23 o 
   1  -4   1       85.24       83.72      3.60 o 
   2  -4   1       38.25       28.79      3.51 o 
   3  -4   1        8.34        4.51      2.07 o 
   4  -4   1      296.76      296.74      8.54 o 
   5  -4   1       22.93       14.83      4.85 o 
   6  -4   1        9.01        9.02      4.52 o 
   7  -4   1      105.99       98.50      9.50 o 
   8  -4   1       37.02       35.61      7.90 o 
   9  -4   1       70.29       74.86     11.26 o 
  10  -4   1        0.83        0.35      5.39 o 
 -11  -3   1       32.25       29.51      8.76 o 
 -10  -3   1       14.07        8.21      5.75 o 
  -9  -3   1      161.79      137.21     11.62 o 
  -8  -3   1        2.44        1.08      3.99 o 
  -7  -3   1      324.00      336.81     16.12 o 
  -6  -3   1      130.09      131.78      9.37 o 
  -5  -3   1      614.30      595.93     19.30 o 
  -4  -3   1      193.77      196.99      4.88 o 
  -3  -3   1      529.35      531.86     16.12 o 
  -2  -3   1      425.05      448.82     13.79 o 
  -1  -3   1      980.32      981.33     36.65 o 
   0  -3   1     1030.83      964.40     23.41 o 
   1  -3   1      775.31      763.28     15.72 o 
   2  -3   1      388.60      391.19      8.79 o 
   3  -3   1       12.13       11.50      2.17 o 
   4  -3   1      109.62      116.06      4.77 o 
   5  -3   1       81.84       84.48      4.28 o 
   6  -3   1      110.87      108.77      8.59 o 
   7  -3   1      110.07      102.67      8.93 o 
   8  -3   1      143.92      136.30     10.70 o 
   9  -3   1        5.55       10.75      5.32 o 
  10  -3   1       41.32       57.40     10.43 o 
 -11  -2   1        0.29        1.25      5.14 o 
 -10  -2   1       56.66       76.11     10.92 o 
  -9  -2   1       64.60       60.53      9.27 o 
  -8  -2   1      286.94      292.73     14.96 o 
  -7  -2   1       17.09       30.90      6.32 o 
  -6  -2   1      407.75      341.62     47.13 o 
  -5  -2   1       86.92       92.53      3.50 o 
  -4  -2   1      265.95      261.24     10.56 o 
  -3  -2   1       75.63       81.41      5.37 o 
  -2  -2   1      648.24      620.93     15.04 o 
  -1  -2   1       57.26       54.13      2.65 o 
   0  -2   1     9757.62     9706.50    134.72 o 
   1  -2   1       63.22       56.14      2.10 o 
   2  -2   1       91.62       86.40      3.36 o 
   3  -2   1      147.94      147.74      6.14 o 
   4  -2   1      102.85      106.19      4.26 o 
   5  -2   1      233.32      218.59      6.77 o 
   6  -2   1       61.00       57.00      3.91 o 
   7  -2   1       50.73       52.63      5.25 o 
   8  -2   1       67.05       66.77      9.36 o 
   9  -2   1       89.58       92.69     11.39 o 
  10  -2   1        2.63        4.12      4.77 o 
  11  -2   1       37.97       37.35      8.71 o 
 -11  -1   1       23.13       23.49      7.12 o 
 -10  -1   1       24.50       19.31      6.35 o 
  -9  -1   1       16.90       17.67      6.14 o 
  -8  -1   1      187.15      179.08     11.35 o 
  -7  -1   1       22.99       19.57      3.19 o 
  -6  -1   1      165.10      170.40      5.71 o 
  -5  -1   1      256.97      275.47      6.61 o 
  -4  -1   1     1626.54     1735.82     24.70 o 
  -3  -1   1      142.49      131.46      6.03 o 
  -2  -1   1      643.91      635.66     13.51 o 
  -1  -1   1     2526.80     2617.13     28.23 o 
   0  -1   1     2569.29     2517.59     27.16 o 
   1  -1   1     2132.03     2071.71     25.83 o 
   2  -1   1     1107.15     1078.76     14.08 o 
   3  -1   1     1100.96     1147.77     15.65 o 
   4  -1   1       31.30       40.08      7.78 o 
   5  -1   1      334.33      313.57      7.95 o 
   6  -1   1        8.79        8.20      3.24 o 
   7  -1   1       60.23       60.68      4.20 o 
   8  -1   1      158.24      151.57      7.69 o 
   9  -1   1       71.96       60.74      9.21 o 
  10  -1   1       22.22       19.76      6.27 o 
  11  -1   1        2.62        4.22      5.12 o 
 -11   0   1        1.84        3.82      4.59 o 
 -10   0   1       12.56       14.29      6.09 o 
  -9   0   1       30.26       19.74      6.32 o 
  -8   0   1      233.96      227.84      8.17 o 
  -7   0   1      300.84      310.62     18.99 o 
  -6   0   1       96.86      100.69      4.77 o 
  -5   0   1      913.38      929.72     21.81 o 
  -4   0   1      124.13      112.45      6.13 o 
  -3   0   1     3625.78     3650.48     54.58 o 
  -2   0   1      175.12      180.50      4.15 o 
  -1   0   1        1.93        0.54      0.95 o 
   1   0   1     6744.86     6179.51     89.80 o 
   2   0   1     1887.11     1871.04     28.26 o 
   3   0   1      126.09      112.11      4.88 o 
   4   0   1     2176.80     2189.96     37.00 o 
   5   0   1      845.20      885.48     14.77 o 
   6   0   1      111.70       98.06      4.83 o 
   7   0   1       32.36       29.24      4.65 o 
   8   0   1      194.48      187.95      7.81 o 
   9   0   1       89.17       69.13     17.30 o 
  10   0   1       48.66       58.82      9.45 o 
  11   0   1        6.78        6.67      5.13 o 
 -11   1   1       23.91       22.67      7.09 o 
 -10   1   1       24.50       21.31      6.77 o 
  -9   1   1       15.16        8.60      3.22 o 
  -8   1   1      188.36      165.56      7.37 o 
  -7   1   1       22.98       27.15      5.64 o 
  -6   1   1      162.06      161.26      8.90 o 
  -5   1   1      261.91      278.89     10.84 o 
  -4   1   1     1619.46     1720.43     22.83 o 
  -3   1   1      139.96      124.89      4.16 o 
  -2   1   1      633.29      640.99      9.76 o 
  -1   1   1     2528.67     2617.01     27.89 o 
   1   1   1     2107.31     1997.02     29.57 o 
   2   1   1     1087.64     1062.12     18.95 o 
   3   1   1     1103.06     1131.85     15.70 o 
   4   1   1       28.08       36.60      5.41 o 
   5   1   1      332.17      315.49      8.21 o 
   6   1   1        7.51        9.13      2.56 o 
   7   1   1       60.62       67.58      5.72 o 
   8   1   1      152.73      146.13      6.98 o 
   9   1   1       70.97       65.83      6.68 o 
  10   1   1       22.23       20.01      4.56 o 
  11   1   1        2.62        7.15      4.90 o 
 -11   2   1        0.30        1.75      4.83 o 
 -10   2   1       55.94       58.00      6.96 o 
  -9   2   1       64.07       59.74      9.40 o 
  -8   2   1      280.61      302.22     14.60 o 
  -7   2   1       17.77       24.04      5.42 o 
  -6   2   1      408.24      404.35     15.04 o 
  -5   2   1       88.39       87.09      4.57 o 
  -4   2   1      263.40      255.81      7.17 o 
  -3   2   1       77.25       84.04      3.72 o 
  -2   2   1      649.88      646.32     10.64 o 
  -1   2   1       53.98       52.02      3.43 o 
   2   2   1       96.24       96.38      3.06 o 
   3   2   1      141.68      156.03      6.72 o 
   4   2   1      100.99      115.33      6.34 o 
   5   2   1      234.70      217.69      7.26 o 
   6   2   1       62.19       62.35      4.24 o 
   7   2   1       52.38       63.12      5.78 o 
   8   2   1       67.83       82.44      7.03 o 
   9   2   1       85.82       74.96      9.78 o 
  10   2   1        2.72        1.74      3.16 o 
  11   2   1       37.67       44.68      6.68 o 
 -11   3   1       32.30       40.60      9.55 o 
 -10   3   1       14.13       15.66      4.46 o 
  -9   3   1      163.78      170.94     11.87 o 
  -8   3   1        2.45       -2.34      3.81 o 
  -7   3   1      323.14      325.32     15.07 o 
  -6   3   1      129.83      130.40      6.24 o 
  -5   3   1      606.28      601.13     13.12 o 
  -4   3   1      196.28      205.40      6.79 o 
  -3   3   1      525.30      530.63     10.87 o 
  -2   3   1      416.70      434.28      7.36 o 
  -1   3   1      995.53     1035.40     21.20 o 
   1   3   1      768.08      780.07     14.62 o 
   2   3   1      394.76      403.39      6.30 o 
   3   3   1       10.69       12.06      1.95 o 
   4   3   1      110.60      127.76      7.44 o 
   5   3   1       81.05       91.52      6.67 o 
   6   3   1      108.60      114.83      8.04 o 
   7   3   1      109.68      106.51      8.30 o 
   8   3   1      144.88      154.46      7.81 o 
   9   3   1        5.59       11.32      6.52 o 
  10   3   1       41.97       49.37     14.14 o 
 -10   4   1       59.00       71.40     12.53 o 
  -9   4   1       92.75      118.75     13.49 o 
  -8   4   1      102.63      108.32     10.16 o 
  -7   4   1      123.44      130.80     10.31 o 
  -6   4   1      235.22      245.94      8.96 o 
  -5   4   1        6.77        5.03      2.50 o 
  -4   4   1      471.28      486.78     11.42 o 
  -3   4   1      226.01      251.69      7.66 o 
  -2   4   1      792.84      787.86     11.43 o 
  -1   4   1       73.81       75.88      5.33 o 
   1   4   1       81.74       87.13      4.41 o 
   2   4   1       35.59       39.41      3.64 o 
   3   4   1        7.13       10.71      2.32 o 
   4   4   1      292.77      290.11      8.03 o 
   5   4   1       24.88       25.61      5.52 o 
   6   4   1        9.54       11.18      4.64 o 
   7   4   1      108.84      117.82      9.28 o 
   8   4   1       37.47       47.78      6.30 o 
   9   4   1       69.53       91.55      8.59 o 
  10   4   1        0.79       -2.19      3.50 o 
  -9   5   1        3.16        4.43      6.88 o 
  -8   5   1       11.13       14.62      6.85 o 
  -7   5   1      101.49      115.32      6.91 o 
  -6   5   1       82.05       89.69     12.20 o 
  -5   5   1      118.71      115.83      9.87 o 
  -4   5   1       28.90       37.75      4.39 o 
  -3   5   1       65.62       65.13      4.31 o 
  -2   5   1      104.00      106.56      4.28 o 
  -1   5   1       79.24       80.09      5.97 o 
   1   5   1      320.69      331.68     10.21 o 
   2   5   1      227.43      237.45      7.71 o 
   3   5   1       26.05       22.18      5.38 o 
   4   5   1      254.48      266.91     12.97 o 
   5   5   1       51.58       69.98      9.16 o 
   6   5   1      165.35      184.79     12.06 o 
   7   5   1       29.93       20.65      6.74 o 
   8   5   1        8.47        6.71      4.09 o 
   9   5   1        5.89       -1.14      5.21 o 
  -8   6   1        1.85       -0.76      5.93 o 
  -7   6   1       14.29       11.88      6.52 o 
  -6   6   1        4.22        3.80      5.17 o 
  -5   6   1       66.24       82.40     10.66 o 
  -4   6   1       85.42       87.07     10.63 o 
  -3   6   1      230.39      224.02     13.16 o 
  -2   6   1       96.89       90.79      4.41 o 
  -1   6   1      241.53      251.53     11.30 o 
   2   6   1       72.44       72.85     11.26 o 
   3   6   1      106.74      106.21      8.97 o 
   4   6   1      136.27      136.66     10.11 o 
   5   6   1       60.35       87.16     11.09 o 
   6   6   1      112.67      123.00     10.82 o 
   7   6   1       39.97       49.57      9.33 o 
   8   6   1        0.88       -4.82      5.06 o 
  -7   7   1       15.35       15.12      7.49 o 
  -6   7   1       16.64       15.06      6.64 o 
  -5   7   1       24.07       36.37      8.35 o 
  -4   7   1        9.15       12.49      6.11 o 
  -3   7   1        1.36        2.83      4.67 o 
  -2   7   1       24.47       33.25      5.58 o 
   2   7   1       59.76       76.28      7.20 o 
   3   7   1       23.20       22.00      6.26 o 
   4   7   1        5.94        7.07      4.61 o 
   5   7   1        7.37        9.17      5.68 o 
   6   7   1       20.65       22.47      7.68 o 
  -5   8   1        1.07       -1.63      5.09 o 
  -4   8   1       14.95       16.50      7.45 o 
  -3   8   1       12.69       22.28      7.78 o 
  -2   8   1       12.96       15.81      4.95 o 
   2   8   1        3.45        5.04      4.17 o 
   3   8   1       17.68       28.01      8.00 o 
   4   8   1       49.73       83.08     12.08 o 
   5   8   1        9.23       18.15      7.53 o 
   0  -9   2       28.71       16.23      5.35 o 
  -5  -8   2        4.57        1.36      5.63 o 
  -4  -8   2        9.37        0.39      5.89 o 
  -3  -8   2       15.78       10.13      6.23 o 
  -2  -8   2       13.91        6.80      6.17 o 
  -1  -8   2       40.63       23.83      5.27 o 
   0  -8   2        5.94        0.90      3.57 o 
   1  -8   2        7.43       -1.01      3.36 o 
   2  -8   2        3.55        0.10      5.34 o 
   3  -8   2        1.81       -2.17      5.54 o 
   4  -8   2       11.80        7.79      7.12 o 
   5  -8   2       38.74       62.38     12.45 o 
  -7  -7   2        6.22        6.90      6.37 o 
  -6  -7   2       27.15       18.12      7.38 o 
  -5  -7   2       23.70       23.58      8.04 o 
  -4  -7   2       48.17       37.87      8.57 o 
  -3  -7   2        1.26        0.70      4.31 o 
  -2  -7   2       23.71       18.90      6.31 o 
  -1  -7   2       22.12        9.68      4.11 o 
   0  -7   2       85.14       79.13     12.35 o 
   1  -7   2       14.23        8.67      3.71 o 
   2  -7   2       73.97       75.42     11.36 o 
   3  -7   2        4.55        1.82      5.05 o 
   4  -7   2       35.96       28.93      8.02 o 
   5  -7   2        3.25        2.88      5.72 o 
   6  -7   2       38.64       49.86     10.24 o 
   7  -7   2        7.02        6.57      6.43 o 
  -8  -6   2        4.19        5.66      6.41 o 
  -7  -6   2        3.28       -2.15      4.40 o 
  -6  -6   2        7.44        0.70      4.61 o 
  -5  -6   2        5.74        2.25      4.69 o 
  -4  -6   2       23.55       10.56      5.25 o 
  -3  -6   2       37.33       32.17      7.20 o 
  -2  -6   2       10.50        4.22      4.01 o 
  -1  -6   2      264.56      268.36     10.41 o 
   0  -6   2       47.50       49.56      5.72 o 
   1  -6   2       81.88       83.61      7.39 o 
   2  -6   2       86.83       80.09      7.52 o 
   3  -6   2      112.27      102.46      6.38 o 
   4  -6   2        1.26       -0.59      4.26 o 
   5  -6   2      136.29      130.57     11.45 o 
   6  -6   2        7.66        4.41      5.41 o 
   7  -6   2       36.76       31.30      8.56 o 
   8  -6   2        9.59        5.34      6.62 o 
  -9  -5   2       32.41       37.91      8.99 o 
  -8  -5   2       46.18       41.25      9.43 o 
  -7  -5   2       48.47       72.71     10.95 o 
  -6  -5   2      205.23      221.02     13.92 o 
  -5  -5   2        5.59        3.17      3.90 o 
  -4  -5   2      263.08      280.00     14.24 o 
  -3  -5   2       78.93       80.72      7.43 o 
  -2  -5   2      200.31      175.41     10.49 o 
  -1  -5   2       30.44       26.23      3.91 o 
   0  -5   2      108.79       91.48      5.25 o 
   1  -5   2       22.17       21.74      3.00 o 
   2  -5   2      192.05      175.75      7.43 o 
   3  -5   2       26.47       18.80      3.70 o 
   4  -5   2       37.37       35.32      4.57 o 
   5  -5   2       40.29       39.17      7.63 o 
   6  -5   2      112.56      107.04     10.01 o 
   7  -5   2       54.08       45.94      9.11 o 
   8  -5   2       77.34       69.58     11.29 o 
   9  -5   2        7.31        6.39      6.22 o 
 -10  -4   2        9.20        6.74      6.00 o 
  -9  -4   2       26.55       28.05      7.89 o 
  -8  -4   2       20.77       23.23      7.29 o 
  -7  -4   2      233.51      247.06     14.51 o 
  -6  -4   2       30.61       31.63      6.86 o 
  -5  -4   2      137.91      113.49      8.81 o 
  -4  -4   2        2.22        0.49      2.54 o 
  -3  -4   2       72.75       70.81      6.40 o 
  -2  -4   2      343.46      334.91     13.01 o 
  -1  -4   2      411.09      415.21     10.24 o 
   0  -4   2     2644.70     2798.89     29.22 o 
   1  -4   2       11.70        7.15      2.00 o 
   2  -4   2       43.32       40.45      6.27 o 
   3  -4   2        5.83        3.44      3.67 o 
   4  -4   2       32.25       29.49      3.91 o 
   5  -4   2      132.51      127.25      5.99 o 
   6  -4   2       12.89       15.26      5.50 o 
   7  -4   2        3.72        1.31      3.98 o 
   8  -4   2       15.58        8.53      5.42 o 
   9  -4   2        2.14        2.70      5.00 o 
  10  -4   2        4.91       14.12      7.17 o 
 -11  -3   2        1.39        2.44      5.43 o 
 -10  -3   2       42.47       57.91     10.34 o 
  -9  -3   2       38.03       41.75      8.95 o 
  -8  -3   2      193.92      217.82     13.71 o 
  -7  -3   2      163.66      171.06     11.36 o 
  -6  -3   2      176.80      181.17     10.98 o 
  -5  -3   2      267.56      269.48     12.56 o 
  -4  -3   2      328.33      326.63     12.93 o 
  -3  -3   2      413.96      444.15     14.40 o 
  -2  -3   2      695.11      739.14     18.37 o 
  -1  -3   2      652.26      693.24     10.34 o 
   0  -3   2      401.50      426.67      7.60 o 
   1  -3   2      216.12      229.21     12.29 o 
   2  -3   2       28.09       30.00      5.29 o 
   3  -3   2      215.22      221.29      6.85 o 
   4  -3   2      240.11      229.85      9.24 o 
   5  -3   2       35.58       28.60      3.59 o 
   6  -3   2      164.34      156.71      6.60 o 
   7  -3   2       50.54       43.79      8.15 o 
   8  -3   2       95.52      101.57     11.73 o 
   9  -3   2       40.25       37.00      8.49 o 
  10  -3   2       18.09       33.26      9.11 o 
 -11  -2   2       63.35       88.19     12.87 o 
 -10  -2   2        4.67        7.25      5.15 o 
  -9  -2   2       80.01       78.09     10.87 o 
  -8  -2   2        1.31       -1.19      3.36 o 
  -7  -2   2      225.04      224.13     12.33 o 
  -6  -2   2       10.43        5.50      3.58 o 
  -5  -2   2     1283.01     1296.48     29.60 o 
  -4  -2   2      343.87      332.50     11.93 o 
  -3  -2   2      455.84      428.17     12.81 o 
  -2  -2   2      548.46      564.42     13.87 o 
  -1  -2   2     1657.85     1704.28     17.52 o 
   0  -2   2     3723.05     3908.15     57.42 o 
   1  -2   2      367.21      352.69      7.59 o 
   2  -2   2       54.07       44.73      2.67 o 
   3  -2   2      142.90      134.43      4.85 o 
   4  -2   2      802.42      868.20     14.89 o 
   5  -2   2       19.30       17.76      4.77 o 
   6  -2   2      186.13      170.32      6.75 o 
   7  -2   2       25.60       20.43      8.51 o 
   8  -2   2       44.29       32.76      7.41 o 
   9  -2   2       28.25       31.19      7.28 o 
  10  -2   2        3.01        1.88      5.05 o 
  11  -2   2       19.57       37.74      9.03 o 
 -11  -1   2        7.88       -1.16      4.58 o 
 -10  -1   2       37.29       37.81      8.22 o 
  -9  -1   2       27.05       17.82      5.92 o 
  -8  -1   2      225.28      205.18     12.25 o 
  -7  -1   2      150.17      120.23      8.88 o 
  -6  -1   2      174.34      177.68      5.53 o 
  -5  -1   2      292.94      298.59      6.66 o 
  -4  -1   2      348.30      308.22     10.92 o 
  -3  -1   2       17.98       16.07      3.03 o 
  -2  -1   2      798.84      757.57     18.29 o 
  -1  -1   2     2109.97     2117.20     36.31 o 
   0  -1   2     9142.77     8608.73    148.75 o 
   1  -1   2     1439.74     1423.38     17.45 o 
   2  -1   2     1715.33     1683.13     27.31 o 
   3  -1   2      123.91      138.90      5.27 o 
   4  -1   2     1287.16     1337.78     19.25 o 
   5  -1   2       29.81       26.81      3.24 o 
   6  -1   2      120.81      111.52      5.31 o 
   7  -1   2       60.52       57.04     12.14 o 
   8  -1   2       47.35       52.07      7.98 o 
   9  -1   2       44.63       42.71      8.04 o 
  10  -1   2       21.99       26.53      6.73 o 
  11  -1   2       22.99       37.78      9.08 o 
 -11   0   2        0.98        1.57      5.07 o 
 -10   0   2        9.00       11.21      5.80 o 
  -9   0   2       11.40        7.92      4.55 o 
  -8   0   2      107.33       98.08     13.67 o 
  -7   0   2       56.23       58.16      7.77 o 
  -6   0   2        6.51        8.28      3.61 o 
  -5   0   2     2212.88     2410.94     43.09 o 
  -4   0   2      147.02      144.22      5.08 o 
  -3   0   2      110.75      111.92      3.94 o 
  -2   0   2      905.87      888.12      9.75 o 
  -1   0   2     1233.24     1253.08     12.03 o 
   0   0   2      566.21      561.75     11.92 o 
   1   0   2     1153.55     1125.48     20.99 o 
   2   0   2      197.85      203.31      4.61 o 
   3   0   2      638.40      625.61     10.34 o 
   4   0   2        2.76        0.04      1.30 o 
   5   0   2      458.82      424.64      9.75 o 
   6   0   2       51.79       55.07      3.82 o 
   7   0   2       64.57       57.72      6.02 o 
   8   0   2       21.96       16.72      3.90 o 
   9   0   2       87.02       83.99      6.38 o 
  10   0   2        3.14        9.82      5.33 o 
  11   0   2       25.04       32.61      8.70 o 
 -11   1   2        7.57        8.97      6.02 o 
 -10   1   2       37.98       52.03      9.30 o 
  -9   1   2       28.35       28.57      4.65 o 
  -8   1   2      227.34      247.94     13.13 o 
  -7   1   2      151.54      150.10      9.48 o 
  -6   1   2      180.88      174.60      9.41 o 
  -5   1   2      290.10      307.71      8.53 o 
  -4   1   2      358.68      329.36      8.12 o 
  -3   1   2       18.57       18.29      2.25 o 
  -2   1   2      796.97      773.43     11.60 o 
  -1   1   2     2113.50     2094.90     32.74 o 
   0   1   2     9168.05     8856.48    127.08 o 
   1   1   2     1441.44     1381.80     25.06 o 
   2   1   2     1741.78     1719.12     20.25 o 
   3   1   2      124.42      130.00      4.15 o 
   4   1   2     1298.13     1369.71     19.27 o 
   5   1   2       29.72       27.48      3.25 o 
   6   1   2      119.39      113.67      5.31 o 
   7   1   2       61.20       68.29      5.72 o 
   8   1   2       48.80       56.49      5.88 o 
   9   1   2       43.93       44.40      5.74 o 
  10   1   2       22.05       20.39      4.37 o 
  11   1   2       23.03       29.51      7.71 o 
 -11   2   2       63.29       78.21     11.62 o 
 -10   2   2        4.66        5.93      5.09 o 
  -9   2   2       80.92       98.23     11.45 o 
  -8   2   2        1.27       -1.64      3.57 o 
  -7   2   2      221.57      219.18     11.96 o 
  -6   2   2       10.89        6.28      2.38 o 
  -5   2   2     1296.77     1393.24     21.66 o 
  -4   2   2      345.65      332.03      9.45 o 
  -3   2   2      457.04      428.46     12.03 o 
  -2   2   2      549.21      553.28     14.79 o 
  -1   2   2     1688.65     1756.91     21.06 o 
   0   2   2     3722.41     3786.60     58.61 o 
   1   2   2      373.91      357.66     10.92 o 
   2   2   2       54.33       49.69      2.60 o 
   3   2   2      151.61      135.67      4.68 o 
   4   2   2      803.36      867.82     14.84 o 
   5   2   2       16.66       13.23      2.67 o 
   6   2   2      183.63      183.62     15.02 o 
   7   2   2       28.18       31.18      4.84 o 
   8   2   2       45.03       52.50      7.17 o 
   9   2   2       30.00       29.56      5.09 o 
  10   2   2        2.87        0.18      3.44 o 
  11   2   2       19.63       15.57      7.11 o 
 -11   3   2        1.30       -2.08      3.58 o 
 -10   3   2       42.26       71.54     11.07 o 
  -9   3   2       36.65       42.18      8.47 o 
  -8   3   2      198.35      191.99     12.53 o 
  -7   3   2      165.22      166.88      7.74 o 
  -6   3   2      175.31      175.51      7.89 o 
  -5   3   2      268.35      269.58      8.70 o 
  -4   3   2      318.37      309.63     11.08 o 
  -3   3   2      411.66      440.98     10.14 o 
  -2   3   2      697.58      699.05     10.22 o 
  -1   3   2      651.57      676.10     17.25 o 
   2   3   2       30.99       36.06      4.44 o 
   3   3   2      216.26      229.35      8.87 o 
   4   3   2      249.96      259.62      7.96 o 
   5   3   2       35.77       38.45      4.42 o 
   6   3   2      167.59      159.39      7.09 o 
   7   3   2       51.22       63.06      6.03 o 
   8   3   2       91.89       92.12      6.85 o 
   9   3   2       40.70       42.29      5.88 o 
  10   3   2       18.09       11.70      6.43 o 
 -10   4   2        9.57        5.13      6.14 o 
  -9   4   2       26.62       32.05      9.08 o 
  -8   4   2       19.78       19.40      7.23 o 
  -7   4   2      231.84      217.40     12.63 o 
  -6   4   2       30.46       32.73      5.13 o 
  -5   4   2      138.07      139.25      6.49 o 
  -4   4   2        2.42       -1.49      1.67 o 
  -3   4   2       69.02       64.04      4.15 o 
  -2   4   2      344.10      340.58     10.06 o 
  -1   4   2      401.25      407.93     13.84 o 
   0   4   2     2642.91     2787.26     41.76 o 
   1   4   2       12.37       11.72      2.12 o 
   2   4   2       43.40       40.38      2.23 o 
   3   4   2        4.87       10.01      3.17 o 
   4   4   2       31.55       39.16      5.89 o 
   5   4   2      127.53      128.91      8.51 o 
   6   4   2       12.57        8.87      3.39 o 
   7   4   2        3.02       -0.04      2.85 o 
   8   4   2       16.05       16.80      4.54 o 
   9   4   2        2.31        3.73      5.60 o 
  10   4   2        4.81       15.25      7.55 o 
  -9   5   2       32.39       38.45      9.59 o 
  -8   5   2       45.11       60.71      6.99 o 
  -7   5   2       49.27       58.78      6.51 o 
  -6   5   2      203.09      206.20     14.22 o 
  -5   5   2        5.24        4.50      2.80 o 
  -4   5   2      258.58      251.34      9.09 o 
  -3   5   2       77.99       77.70      4.91 o 
  -2   5   2      199.42      210.54      6.42 o 
  -1   5   2       30.45       35.75      5.65 o 
   2   5   2      192.54      196.03      6.90 o 
   3   5   2       26.82       30.43      5.81 o 
   4   5   2       37.18       47.00      7.11 o 
   5   5   2       40.95       35.78      6.66 o 
   6   5   2      114.35      111.88      7.01 o 
   7   5   2       54.33       61.88      7.20 o 
   8   5   2       77.73      108.78     14.51 o 
   9   5   2        7.54        1.53      5.64 o 
  -8   6   2        4.17        1.04      6.10 o 
  -7   6   2        3.67       -2.53      3.78 o 
  -6   6   2        7.10        8.33      5.53 o 
  -5   6   2        5.14        4.27      2.78 o 
  -4   6   2       23.30       19.66      4.04 o 
  -3   6   2       35.08       54.88     13.13 o 
  -2   6   2       10.25        9.00      3.22 o 
  -1   6   2      262.68      280.80     12.95 o 
   2   6   2       86.69       80.26      7.83 o 
   3   6   2      112.26      123.65      9.47 o 
   4   6   2        1.22        1.81      3.72 o 
   5   6   2      136.14      153.41     11.08 o 
   7   6   2       36.60       39.65      9.74 o 
   8   6   2        9.28        2.37      6.17 o 
  -7   7   2        6.39       12.03      7.18 o 
  -6   7   2       27.54       37.02      8.62 o 
  -5   7   2       24.09       21.81      7.33 o 
  -4   7   2       48.11       45.04      9.17 o 
  -3   7   2        1.34        4.76      4.67 o 
  -2   7   2       25.19       27.48      5.20 o 
   2   7   2       73.72       90.51      6.43 o 
   3   7   2        4.47        1.00      4.37 o 
   4   7   2       36.50       58.39      9.23 o 
   7   7   2        6.95        4.71      6.60 o 
  -5   8   2        4.35        4.52      5.65 o 
  -4   8   2        9.18        3.77      6.10 o 
  -3   8   2       15.91       21.59      7.80 o 
  -2   8   2       13.88       12.72      5.49 o 
   2   8   2        3.57        7.16      3.95 o 
   3   8   2        2.13       -1.86      4.65 o 
  -5  -8   3       24.22       23.08      8.51 o 
  -4  -8   3        4.47        2.66      5.27 o 
  -3  -8   3        0.35       -3.48      4.47 o 
  -2  -8   3       21.64       20.96      8.06 o 
  -1  -8   3       90.41       82.48      8.37 o 
   0  -8   3       16.35       11.79      4.39 o 
   1  -8   3        4.50        3.57      3.97 o 
   2  -8   3       30.75       28.10      8.57 o 
   3  -8   3       16.84       15.57      7.83 o 
   4  -8   3        7.76        7.92      6.89 o 
  -7  -7   3        4.45        6.20      6.12 o 
  -6  -7   3       53.40       64.70     11.32 o 
  -5  -7   3       29.91       36.23      9.29 o 
  -4  -7   3        5.36        3.01      4.76 o 
  -3  -7   3        7.42        0.13      4.72 o 
  -2  -7   3       16.07       10.75      5.25 o 
  -1  -7   3       12.23        7.33      4.49 o 
   0  -7   3        2.34       -1.89      2.85 o 
   1  -7   3       43.88       43.08      6.05 o 
   2  -7   3       29.34       23.36      7.48 o 
   3  -7   3       13.22       22.46      7.26 o 
   4  -7   3       58.41       60.20     10.79 o 
   5  -7   3       21.87       22.85      8.02 o 
   6  -7   3       16.93        4.12      6.01 o 
  -8  -6   3        7.26        5.59      6.62 o 
  -7  -6   3       33.21       39.09      9.41 o 
  -6  -6   3        3.08        4.66      4.94 o 
  -5  -6   3        9.37        2.57      4.75 o 
  -4  -6   3       23.61       15.78      5.51 o 
  -3  -6   3        4.00        1.44      3.48 o 
  -2  -6   3       13.61        4.78      3.74 o 
  -1  -6   3      154.50      173.23      8.10 o 
   0  -6   3      319.55      300.53     10.36 o 
   1  -6   3       47.29       51.70      5.44 o 
   2  -6   3      125.83      122.03      7.11 o 
   3  -6   3       11.14        8.88      3.71 o 
   4  -6   3      116.72      106.39     10.16 o 
   5  -6   3       29.83       28.66      7.61 o 
   6  -6   3       18.95       15.95      6.78 o 
   7  -6   3       16.24       23.63      8.37 o 
   8  -6   3        5.14        8.42      6.95 o 
  -9  -5   3       23.29       21.53      7.54 o 
  -8  -5   3       50.61       61.45     10.82 o 
  -7  -5   3       16.79       10.93      5.35 o 
  -6  -5   3       26.47       36.21      7.39 o 
  -5  -5   3       74.48       82.08     10.31 o 
  -4  -5   3       20.63       28.75      6.38 o 
  -3  -5   3       20.29       13.21      4.88 o 
  -2  -5   3       34.15       17.03      4.67 o 
  -1  -5   3      118.62      112.08      5.88 o 
   0  -5   3       39.66       36.97      3.71 o 
   1  -5   3      157.32      162.24      9.25 o 
   2  -5   3       17.66       16.52      3.47 o 
   3  -5   3       12.42        8.33      4.57 o 
   4  -5   3       49.41       50.25      8.57 o 
   5  -5   3       69.23       75.56     10.35 o 
   6  -5   3       50.79       40.23      8.39 o 
   7  -5   3       13.12       11.95      5.54 o 
   8  -5   3        3.33        6.26      5.35 o 
   9  -5   3       35.96       28.25      8.53 o 
 -10  -4   3       30.08       32.40      8.89 o 
  -9  -4   3       53.86       41.48      9.32 o 
  -8  -4   3       29.28       44.04      8.74 o 
  -7  -4   3      189.22      177.62     12.38 o 
  -6  -4   3       29.79       23.35      6.25 o 
  -5  -4   3      285.10      301.41     14.31 o 
  -4  -4   3        9.83        3.87      3.29 o 
  -3  -4   3      337.38      370.76     14.29 o 
  -2  -4   3        2.07        1.15      2.25 o 
  -1  -4   3      133.31      125.00      4.70 o 
   0  -4   3      840.46      827.07     12.76 o 
   1  -4   3      132.79      128.74      6.24 o 
   2  -4   3       31.84       32.50      4.01 o 
   3  -4   3        6.69        3.29      2.01 o 
   4  -4   3        9.55        6.84      2.48 o 
   5  -4   3        9.51        8.71      2.75 o 
   6  -4   3      108.75      107.62      9.23 o 
   7  -4   3       34.81       35.62      7.74 o 
   8  -4   3       56.33       94.48     12.28 o 
   9  -4   3        9.36        8.76      6.13 o 
 -11  -3   3       11.60       14.56      7.15 o 
 -10  -3   3       42.00       32.94      8.56 o 
  -9  -3   3       53.47       59.03     10.14 o 
  -8  -3   3      224.37      226.22     13.96 o 
  -7  -3   3       55.35       45.61      8.13 o 
  -6  -3   3      270.30      276.29     13.62 o 
  -5  -3   3      212.74      208.49     11.06 o 
  -4  -3   3      698.88      755.04     20.67 o 
  -3  -3   3       33.70       38.12      5.27 o 
  -2  -3   3      757.44      787.67     14.49 o 
  -1  -3   3      150.57      166.81      4.71 o 
   0  -3   3     1293.74     1333.91     15.85 o 
   1  -3   3      257.67      264.84      7.59 o 
   2  -3   3      277.95      266.33     19.09 o 
   3  -3   3       29.43       28.88      3.48 o 
   4  -3   3      150.14      147.68      6.12 o 
   5  -3   3       40.41       38.05      4.37 o 
   6  -3   3       36.84       30.49      6.36 o 
   7  -3   3       79.84       83.53     10.20 o 
   8  -3   3       26.19       26.91      6.85 o 
   9  -3   3       65.88       79.05     11.26 o 
  10  -3   3        3.20        5.85      5.35 o 
 -11  -2   3       34.95       51.36     10.18 o 
 -10  -2   3        7.22        6.62      5.52 o 
  -9  -2   3       53.76       62.52      9.73 o 
  -8  -2   3       68.02       69.05      9.41 o 
  -7  -2   3      564.04      550.66     19.99 o 
  -6  -2   3       81.07       83.98      7.28 o 
  -5  -2   3      985.48      994.50     24.78 o 
  -4  -2   3      438.20      471.50     14.76 o 
  -3  -2   3      125.34      115.54      4.72 o 
  -2  -2   3       75.06       63.42      3.30 o 
  -1  -2   3     1476.18     1533.63     19.85 o 
   0  -2   3      807.07      841.39     10.28 o 
   1  -2   3       60.56       55.74      3.14 o 
   2  -2   3      133.42      141.03      5.01 o 
   3  -2   3      184.81      178.40      5.98 o 
   4  -2   3      178.03      182.59      6.42 o 
   5  -2   3       29.22       23.65      4.69 o 
   6  -2   3       99.23       99.85      5.52 o 
   7  -2   3       30.57       26.28      5.26 o 
   8  -2   3       50.25       62.33      9.15 o 
   9  -2   3       33.32       38.71      7.84 o 
  10  -2   3       45.36       72.69     10.95 o 
 -11  -1   3        0.92       -1.00      4.15 o 
 -10  -1   3       30.57       30.97      7.75 o 
  -9  -1   3       32.55       23.14      6.43 o 
  -8  -1   3       32.16       21.37      5.81 o 
  -7  -1   3        9.48        3.68      3.82 o 
  -6  -1   3       37.38       39.58      6.24 o 
  -5  -1   3       87.16       90.54      6.72 o 
  -3  -1   3      268.38      253.92      5.22 o 
  -2  -1   3     1294.66     1310.89     13.89 o 
  -1  -1   3     1566.20     1706.38     35.58 o 
   0  -1   3     1242.01     1207.01     12.37 o 
   1  -1   3       90.51       82.86      3.22 o 
   2  -1   3       63.38       50.82      2.72 o 
   3  -1   3       35.15       34.21      2.76 o 
   4  -1   3       13.37       14.57      2.62 o 
   5  -1   3      336.40      343.81     18.43 o 
   6  -1   3      174.00      187.64      7.19 o 
   7  -1   3       77.03       76.97      6.12 o 
   8  -1   3       42.56       48.75      5.66 o 
   9  -1   3        5.28        9.55      4.98 o 
  10  -1   3        4.98        5.93      4.93 o 
 -11   0   3       65.41       91.81     12.58 o 
 -10   0   3        0.39        0.41      4.16 o 
  -9   0   3       99.70       97.23      9.09 o 
  -8   0   3        0.02        0.52      3.52 o 
  -7   0   3       18.46       13.36      4.70 o 
  -6   0   3       44.64       41.04      6.30 o 
  -5   0   3        9.03        7.18      2.29 o 
  -4   0   3       53.87       56.24      3.38 o 
  -3   0   3      211.03      206.89      4.44 o 
  -2   0   3       17.33       17.67      1.59 o 
  -1   0   3       17.50       17.32      1.88 o 
   0   0   3     2944.54     2835.76     46.03 o 
   1   0   3       44.24       34.72      3.44 o 
   2   0   3       20.42       17.66      1.58 o 
   3   0   3      462.24      474.20      8.88 o 
   4   0   3      398.49      404.49      8.93 o 
   5   0   3        0.22        1.86      1.59 o 
   6   0   3      317.14      320.51      9.26 o 
   7   0   3        5.58        2.22      2.54 o 
   8   0   3       79.57       77.31      5.86 o 
   9   0   3       27.12       38.85      5.43 o 
  10   0   3       15.71       24.78      6.78 o 
 -11   1   3        0.94        0.50      4.38 o 
 -10   1   3       29.24       30.66      7.65 o 
  -9   1   3       32.95       31.93      7.47 o 
  -8   1   3       29.51       26.32      6.59 o 
  -7   1   3        9.77        9.60      4.47 o 
  -6   1   3       35.64       26.28      3.78 o 
  -5   1   3       85.03       80.66      5.86 o 
  -4   1   3      759.67      815.78     14.40 o 
  -3   1   3      274.36      261.38      4.73 o 
  -2   1   3     1303.35     1316.43     17.15 o 
  -1   1   3     1586.06     1678.36     19.72 o 
   0   1   3     1230.56     1151.47     21.88 o 
   1   1   3       85.37       77.60      4.82 o 
   2   1   3       59.30       56.69      6.08 o 
   3   1   3       32.31       29.02      2.25 o 
   4   1   3       12.19       15.58      3.62 o 
   5   1   3      337.42      330.45      8.63 o 
   6   1   3      177.38      176.89      9.36 o 
   7   1   3       78.49       75.13     10.61 o 
   8   1   3       41.57       40.93      5.11 o 
   9   1   3        5.15        6.14      4.10 o 
  10   1   3        5.04        4.31      5.26 o 
 -11   2   3       34.76       25.22      7.91 o 
 -10   2   3        7.15        5.50      5.35 o 
  -9   2   3       54.83       58.18      9.38 o 
  -8   2   3       68.74       80.79     10.06 o 
  -7   2   3      558.79      519.92     13.77 o 
  -6   2   3       81.98       73.70      4.89 o 
  -5   2   3      979.39      946.85     17.45 o 
  -4   2   3      442.25      482.54     18.39 o 
  -3   2   3      121.83      119.77      4.89 o 
  -2   2   3       74.03       68.05      2.46 o 
  -1   2   3     1487.68     1519.20     13.70 o 
   0   2   3      817.25      835.49     17.96 o 
   1   2   3       63.23       63.36      1.91 o 
   2   2   3      139.48      144.66      4.24 o 
   3   2   3      190.95      201.14      5.64 o 
   4   2   3      174.73      169.48      5.69 o 
   5   2   3       27.85       33.30      8.04 o 
   6   2   3       98.04       96.44      8.49 o 
   7   2   3       31.57       35.80      4.61 o 
   8   2   3       49.33       57.93      9.53 o 
   9   2   3       33.96       31.49      7.77 o 
  10   2   3       45.47       58.02     11.41 o 
 -11   3   3       11.58       10.95      6.12 o 
 -10   3   3       41.26       49.68      9.96 o 
  -9   3   3       53.14       75.46     10.70 o 
  -8   3   3      219.09      221.11      9.63 o 
  -7   3   3       54.41       56.44      7.33 o 
  -6   3   3      272.58      280.61     13.90 o 
  -5   3   3      214.00      210.87      7.88 o 
  -4   3   3      695.79      690.36     14.45 o 
  -3   3   3       34.71       46.46      6.20 o 
  -2   3   3      762.22      801.97      9.28 o 
  -1   3   3      151.56      153.28      5.02 o 
   0   3   3     1290.74     1307.09     26.73 o 
   1   3   3      250.55      268.47     10.67 o 
   2   3   3      285.35      293.60      7.46 o 
   3   3   3       31.72       38.19      5.99 o 
   4   3   3      150.11      165.46      6.16 o 
   5   3   3       40.56       41.14      4.48 o 
   6   3   3       38.23       43.77      4.83 o 
   7   3   3       82.65       75.52     10.39 o 
   8   3   3       26.72       24.89      7.54 o 
   9   3   3       63.67       58.53     10.50 o 
  10   3   3        3.28       -1.85      5.19 o 
 -10   4   3       29.90       50.60     10.44 o 
  -9   4   3       55.52       66.95     10.88 o 
  -8   4   3       28.92       39.06      5.81 o 
  -7   4   3      188.65      187.95      8.66 o 
  -6   4   3       29.67       29.86      4.69 o 
  -5   4   3      285.98      287.08      9.79 o 
  -4   4   3       10.29        8.86      2.74 o 
  -3   4   3      333.00      355.52     10.16 o 
  -2   4   3        2.06        0.79      1.11 o 
  -1   4   3      138.48      138.23      7.03 o 
   2   4   3       33.14       39.24      3.04 o 
   3   4   3        6.47        2.71      2.83 o 
   4   4   3       10.46       12.05      2.93 o 
   5   4   3        8.78       10.38      4.22 o 
   6   4   3      108.51      103.51      6.21 o 
   7   4   3       34.89       35.73      8.55 o 
   8   4   3       56.62       85.71     12.60 o 
   9   4   3        9.66       11.79      6.99 o 
  -9   5   3       23.20       25.68      9.09 o 
  -8   5   3       50.86       75.24      7.56 o 
  -7   5   3       16.38       19.04      4.43 o 
  -6   5   3       25.94       31.10      4.98 o 
  -5   5   3       73.73       81.86      6.15 o 
  -4   5   3       19.96       25.85      4.07 o 
  -3   5   3       19.80       13.69      3.30 o 
  -2   5   3       35.13       43.34      4.62 o 
  -1   5   3      119.70      111.27      8.17 o 
   2   5   3       16.38       27.69      3.53 o 
   3   5   3       12.53       10.67      4.18 o 
   4   5   3       50.08       57.93     10.91 o 
   5   5   3       69.50       62.86      9.84 o 
   6   5   3       51.37       47.93      9.49 o 
   7   5   3       12.62       10.84      7.03 o 
   8   5   3        3.16        0.43      5.89 o 
   9   5   3       35.71       62.92     12.48 o 
  -8   6   3        7.23       10.86      4.54 o 
  -7   6   3       34.27       44.32      6.11 o 
  -6   6   3        3.20        0.60      2.95 o 
  -5   6   3        8.84       11.67      3.71 o 
  -4   6   3       23.78       26.81      4.89 o 
  -3   6   3        4.63        3.80      2.90 o 
  -2   6   3       13.76       11.77      3.03 o 
  -1   6   3      151.01      150.97     10.14 o 
   2   6   3      125.53      128.33      6.14 o 
   3   6   3       10.62        6.40      4.62 o 
   4   6   3      116.52      112.52     10.33 o 
   5   6   3       29.69       26.64      7.66 o 
   6   6   3       19.29       22.02      7.67 o 
   7   6   3       15.68        7.95      6.54 o 
   8   6   3        5.70        7.17      6.93 o 
  -7   7   3        4.56        4.86      6.39 o 
  -6   7   3       52.33       76.48     12.41 o 
  -5   7   3       30.21       27.66      8.24 o 
  -4   7   3        5.43       15.37      6.31 o 
  -3   7   3        7.68        9.26      5.81 o 
  -2   7   3       15.28       18.45      3.59 o 
  -1   7   3       11.59       10.55      5.25 o 
   0   7   3        2.39        0.92      4.40 o 
   2   7   3       28.52       37.88      5.37 o 
   4   7   3       58.56       70.52     10.65 o 
   5   7   3       22.86       20.55      7.45 o 
   6   7   3       17.03       28.03      8.33 o 
  -5   8   3       24.40       35.85      9.63 o 
  -4   8   3        4.68        2.76      5.66 o 
  -3   8   3        0.50        0.02      5.70 o 
  -2   8   3       22.26       27.59      6.83 o 
   4   8   3        8.17       14.02      6.26 o 
  -4  -8   4       35.68       30.76      8.86 o 
  -3  -8   4        7.50       13.93      6.62 o 
  -2  -8   4       17.99        6.76      6.01 o 
   0  -8   4       78.17       85.90     12.95 o 
   1  -8   4        7.09       11.14      6.46 o 
   2  -8   4       10.12        6.45      6.19 o 
   3  -8   4        3.66        3.41      5.66 o 
  -7  -7   4        5.26        2.04      5.64 o 
  -6  -7   4        8.95       -0.51      5.18 o 
  -5  -7   4        8.78        7.34      5.95 o 
  -4  -7   4        9.82        2.65      4.84 o 
  -3  -7   4        3.91        0.57      4.65 o 
  -2  -7   4       23.28       28.12      7.59 o 
  -1  -7   4       85.30       92.59      8.21 o 
   0  -7   4       32.19       17.62      4.48 o 
   1  -7   4       21.84       20.86      4.88 o 
   2  -7   4        3.30        1.92      3.56 o 
   3  -7   4        0.14        2.01      5.10 o 
   4  -7   4       18.64       20.51      7.49 o 
   5  -7   4       28.19       18.04      7.71 o 
   6  -7   4       11.99        7.56      7.02 o 
  -8  -6   4        8.41       12.01      7.02 o 
  -7  -6   4        5.97        5.82      6.35 o 
  -6  -6   4        9.35       15.32      6.61 o 
  -5  -6   4       24.60       16.21      5.81 o 
  -4  -6   4       17.58       10.52      5.20 o 
  -3  -6   4        6.00        1.57      3.70 o 
  -2  -6   4       96.51       85.50      7.85 o 
  -1  -6   4      122.39      112.42      7.87 o 
   0  -6   4      272.57      259.57      8.09 o 
   1  -6   4        5.66        2.82      2.37 o 
   2  -6   4      146.45      136.97      7.77 o 
   3  -6   4       12.10       12.45      4.08 o 
   4  -6   4       75.45       75.17     10.91 o 
   5  -6   4        6.84        5.10      5.18 o 
   6  -6   4       55.85       60.98     10.66 o 
   7  -6   4        8.12        5.07      6.18 o 
  -9  -5   4        3.96        2.26      5.79 o 
  -8  -5   4       17.47       12.96      6.68 o 
  -7  -5   4       18.87        7.60      5.21 o 
  -6  -5   4       29.79       30.21      7.51 o 
  -5  -5   4      141.43      133.83     10.61 o 
  -4  -5   4        3.89       -0.14      3.32 o 
  -3  -5   4       14.38        6.38      3.91 o 
  -2  -5   4        7.95        5.64      3.45 o 
  -1  -5   4       38.64       31.75      4.39 o 
   0  -5   4       48.35       47.09      4.24 o 
   1  -5   4       11.53       10.08      2.40 o 
   2  -5   4        2.84        2.27      2.50 o 
   3  -5   4      101.29      111.42      6.44 o 
   4  -5   4       30.84       27.98      9.42 o 
   5  -5   4       35.51       45.26     10.63 o 
   6  -5   4       23.53       14.24      6.08 o 
   7  -5   4       85.75       92.18     12.12 o 
   8  -5   4        5.86        3.97      5.98 o 
 -10  -4   4       11.46        7.62      5.99 o 
  -9  -4   4       14.29        3.72      5.28 o 
  -8  -4   4       30.02       23.30      7.14 o 
  -7  -4   4       56.54       49.68      8.68 o 
  -6  -4   4       54.14       43.57      7.67 o 
  -5  -4   4      201.34      218.17     12.18 o 
  -4  -4   4       48.65       48.65      6.90 o 
  -3  -4   4       53.67       60.23      5.86 o 
  -2  -4   4      162.02      170.78     11.07 o 
  -1  -4   4      752.26      786.87     12.71 o 
   0  -4   4       28.18       22.47      2.76 o 
   1  -4   4       24.66       18.82      5.15 o 
   2  -4   4        4.66       -0.23      1.85 o 
   3  -4   4        6.49        6.62      2.76 o 
   4  -4   4       53.16       65.35      5.86 o 
   5  -4   4       22.98       19.93      4.30 o 
   6  -4   4       13.16       13.98      3.65 o 
   7  -4   4       17.02       12.05      5.99 o 
   8  -4   4       27.38       30.55      8.13 o 
   9  -4   4        3.96        5.82      5.92 o 
 -11  -3   4       17.00       12.76      6.84 o 
 -10  -3   4        3.67        1.81      5.13 o 
  -9  -3   4       63.72       39.05      8.66 o 
  -8  -3   4       45.67       45.60      8.71 o 
  -7  -3   4      232.20      232.28     13.58 o 
  -6  -3   4        4.72        1.43      3.10 o 
  -5  -3   4      255.51      250.00     12.09 o 
  -4  -3   4       38.51       25.46      4.92 o 
  -3  -3   4      175.28      166.52      6.44 o 
  -2  -3   4      149.22      149.45      5.74 o 
  -1  -3   4      712.94      717.77     14.73 o 
   0  -3   4      760.88      762.89     13.50 o 
   1  -3   4       55.10       63.69      4.03 o 
   2  -3   4      152.29      142.70      5.98 o 
   3  -3   4        3.94        4.56      2.07 o 
   4  -3   4       17.55       14.44      2.99 o 
   5  -3   4      121.99      123.77      6.17 o 
   6  -3   4       98.08       85.02      5.56 o 
   7  -3   4       20.49       34.16     10.58 o 
   8  -3   4       32.18       36.45      7.98 o 
   9  -3   4        8.19       19.08      6.87 o 
 -11  -2   4       12.23        9.58      6.84 o 
 -10  -2   4       65.94       75.03     11.26 o 
  -9  -2   4       30.63       33.06      7.83 o 
  -8  -2   4       65.97       78.59     10.49 o 
  -7  -2   4       73.80       55.68      8.72 o 
  -6  -2   4      129.37      119.50      8.61 o 
  -5  -2   4      225.55      234.25     11.12 o 
  -4  -2   4      114.47      123.63      7.36 o 
  -3  -2   4      908.64      926.01     15.55 o 
  -2  -2   4       31.48       29.83      2.03 o 
  -1  -2   4      142.63      136.54      4.31 o 
   0  -2   4     1089.08     1105.66     10.25 o 
   1  -2   4      229.04      212.52      6.47 o 
   2  -2   4      207.07      217.10      6.69 o 
   3  -2   4       78.83       80.57      4.29 o 
   4  -2   4      415.59      400.55     17.06 o 
   5  -2   4       97.53       98.78      5.30 o 
   6  -2   4      300.69      301.06      9.82 o 
   7  -2   4       71.94       79.23      6.15 o 
   8  -2   4       60.89       79.61      7.23 o 
   9  -2   4       23.27       28.53      7.70 o 
  10  -2   4       14.95       26.30      8.47 o 
 -11  -1   4       16.43       17.05      6.75 o 
 -10  -1   4       13.63        7.74      5.40 o 
  -9  -1   4       34.27       38.37      7.89 o 
  -8  -1   4       72.44       77.10      9.92 o 
  -7  -1   4      148.96      163.52     10.58 o 
  -6  -1   4       84.36       76.72      6.76 o 
  -5  -1   4      557.85      611.40     17.87 o 
  -4  -1   4      420.59      428.10      7.94 o 
  -3  -1   4       82.92       88.11      5.03 o 
  -2  -1   4      164.26      162.03      3.88 o 
  -1  -1   4      149.75      140.51      3.16 o 
   0  -1   4      942.57      950.88     10.98 o 
   1  -1   4      355.43      363.30      7.72 o 
   2  -1   4      677.20      690.62     11.86 o 
   3  -1   4      149.71      140.26      5.15 o 
   4  -1   4       37.76       41.43      3.98 o 
   5  -1   4      158.37      149.57      6.21 o 
   6  -1   4       69.57       67.54      4.72 o 
   7  -1   4        1.37       -0.57      2.53 o 
   8  -1   4        7.18        5.36      2.92 o 
   9  -1   4       38.39       45.37      9.23 o 
 -11   0   4       12.45       10.80      6.15 o 
 -10   0   4       11.57        7.72      5.86 o 
  -9   0   4        0.45       -1.73      3.44 o 
  -8   0   4        1.57       -0.09      3.37 o 
  -7   0   4      389.35      371.79     15.54 o 
  -6   0   4      118.23      134.66      6.25 o 
  -5   0   4       17.48       16.97      2.98 o 
  -4   0   4      295.47      306.67      6.30 o 
  -3   0   4      120.51      115.25      3.51 o 
  -2   0   4      596.71      576.80      8.10 o 
  -1   0   4       12.51       14.61      1.88 o 
   0   0   4        2.46        1.20      1.11 o 
   1   0   4       58.53       67.89      7.75 o 
   2   0   4      403.33      352.21      6.88 o 
   3   0   4      275.84      299.19      7.00 o 
   4   0   4     2146.26     2193.51     28.27 o 
   5   0   4       10.28       11.69      4.33 o 
   6   0   4      713.82      672.18     14.34 o 
   7   0   4        7.17        3.41      2.73 o 
   8   0   4       53.00       60.08     11.05 o 
   9   0   4        0.69       -2.96      4.05 o 
  10   0   4       39.73       54.97     10.50 o 
 -11   1   4       16.27       24.53      7.40 o 
 -10   1   4       13.67       13.40      6.61 o 
  -9   1   4       32.86       33.44      7.66 o 
  -8   1   4       70.66       76.46      9.78 o 
  -7   1   4      145.54      150.48      7.25 o 
  -6   1   4       85.80       85.80      5.47 o 
  -5   1   4      566.83      598.40     26.08 o 
  -4   1   4      424.42      431.09      7.36 o 
  -3   1   4       76.90       78.09      2.83 o 
  -2   1   4      165.80      164.99      4.00 o 
  -1   1   4      141.00      134.01      3.61 o 
   0   1   4      939.67      948.45     20.71 o 
   1   1   4      353.51      325.78     11.14 o 
   2   1   4      678.64      700.90     18.79 o 
   3   1   4      153.78      152.20      4.50 o 
   4   1   4       37.86       35.12      2.85 o 
   5   1   4      153.06      145.53      6.30 o 
   6   1   4       69.51       68.42      4.78 o 
   7   1   4        1.43       -3.08      2.05 o 
   8   1   4        7.03       -1.23      4.64 o 
   9   1   4       37.96       21.40      6.79 o 
  10   1   4        1.39       -5.14      4.67 o 
 -11   2   4       12.00       17.73      7.17 o 
 -10   2   4       65.13       87.04     11.68 o 
  -9   2   4       29.89       41.59      8.47 o 
  -8   2   4       67.04       47.23      9.14 o 
  -7   2   4       73.66       78.02      6.86 o 
  -6   2   4      132.76      126.05     12.19 o 
  -5   2   4      221.74      225.59      7.95 o 
  -4   2   4      120.16      133.85      5.83 o 
  -3   2   4      904.85      910.95     11.51 o 
  -2   2   4       33.89       32.22      2.24 o 
  -1   2   4      141.22      133.71      3.28 o 
   0   2   4     1086.76     1068.26     23.04 o 
   1   2   4      229.62      236.39      4.84 o 
   2   2   4      217.19      227.39      5.10 o 
   3   2   4       79.11       72.46      6.32 o 
   4   2   4      427.27      432.01      9.38 o 
   5   2   4       96.94      106.16      4.98 o 
   6   2   4      305.96      324.57     16.21 o 
   7   2   4       72.01       77.20     10.87 o 
   8   2   4       59.52       70.01     11.13 o 
   9   2   4       23.02       24.36      7.67 o 
  10   2   4       14.79        7.57      7.10 o 
 -11   3   4       16.75       11.62      6.90 o 
 -10   3   4        3.32        9.01      6.24 o 
  -9   3   4       65.06       81.73     12.28 o 
  -8   3   4       44.12       42.74      9.83 o 
  -7   3   4      230.72      235.68      9.67 o 
  -6   3   4        4.90        3.94      2.52 o 
  -5   3   4      256.43      254.85     12.14 o 
  -4   3   4       37.28       46.29      4.80 o 
  -3   3   4      176.10      168.58      4.96 o 
  -2   3   4      151.39      143.47      4.21 o 
  -1   3   4      727.00      727.36     13.09 o 
   0   3   4      757.33      775.71     19.17 o 
   1   3   4       55.61       59.43      5.23 o 
   2   3   4      152.04      167.26      7.23 o 
   3   3   4        3.39        5.45      3.31 o 
   4   3   4       17.78       19.02      2.96 o 
   5   3   4      119.78      124.52     10.00 o 
   6   3   4       97.15       99.58      9.78 o 
   7   3   4       18.76       20.58      7.10 o 
   8   3   4       32.64       43.31      9.82 o 
   9   3   4        8.39        8.18      6.02 o 
 -10   4   4       11.69        8.26      7.07 o 
  -9   4   4       14.56        9.26      4.35 o 
  -8   4   4       31.68       32.70      5.70 o 
  -7   4   4       57.35       66.50      6.91 o 
  -6   4   4       55.00       57.86      6.62 o 
  -5   4   4      200.52      216.28     10.39 o 
  -4   4   4       48.30       51.18      5.23 o 
  -3   4   4       54.34       59.53      4.83 o 
  -2   4   4      157.38      167.05      4.31 o 
  -1   4   4      753.11      771.70     14.54 o 
   0   4   4       29.42       31.63      5.13 o 
   1   4   4       24.97       26.26      4.92 o 
   2   4   4        4.52        3.04      2.03 o 
   3   4   4        6.49        6.90      3.06 o 
   4   4   4       52.94       47.27      8.08 o 
   5   4   4       22.93       20.10      6.45 o 
   6   4   4       14.21       14.99      6.91 o 
   7   4   4       17.09       13.48      6.75 o 
   8   4   4       26.73       29.83      9.01 o 
   9   4   4        4.08        2.81      6.15 o 
  -9   5   4        3.57        5.56      4.20 o 
  -8   5   4       16.87       17.80      4.90 o 
  -7   5   4       19.71       21.92      4.69 o 
  -6   5   4       29.75       38.17      5.50 o 
  -5   5   4      144.38      139.02      7.38 o 
  -4   5   4        4.15        6.06      2.88 o 
  -3   5   4       15.79       12.43      3.43 o 
  -2   5   4        7.86        6.20      2.57 o 
  -1   5   4       38.22       51.63      4.75 o 
   0   5   4       48.19       48.97      6.57 o 
   1   5   4       13.31       14.32      4.42 o 
   2   5   4        2.90        3.30      1.87 o 
   3   5   4      103.70      105.58      9.12 o 
   4   5   4       30.92       45.49      8.58 o 
   5   5   4       35.89       46.15      9.22 o 
   6   5   4       23.10       31.47      8.22 o 
   7   5   4       85.60      135.20     16.06 o 
   8   5   4        5.65        3.83      6.64 o 
  -8   6   4        7.88        6.90      4.50 o 
  -7   6   4        5.89        4.93      3.74 o 
  -6   6   4        9.31       17.99      4.36 o 
  -5   6   4       25.34       28.76      4.87 o 
  -4   6   4       16.71       25.45      4.63 o 
  -3   6   4        5.83        1.04      2.94 o 
  -2   6   4       98.04       98.14      8.54 o 
  -1   6   4      123.19      128.82      9.98 o 
   0   6   4      271.76      262.41     12.32 o 
   1   6   4        5.56        4.91      3.76 o 
   2   6   4      146.19      144.10     10.25 o 
   3   6   4       12.19        9.42      5.27 o 
   4   6   4       75.89       92.38     12.32 o 
   5   6   4        6.71        7.14      5.74 o 
   6   6   4       55.67       70.21     11.77 o 
   7   6   4        7.89        3.63      6.26 o 
  -7   7   4        5.72        5.81      6.77 o 
  -6   7   4        8.81        4.06      6.50 o 
  -5   7   4        8.34       10.05      3.90 o 
  -4   7   4        9.54        4.82      3.58 o 
  -3   7   4        3.77        0.49      3.20 o 
  -2   7   4       23.02       26.88      4.32 o 
  -1   7   4       84.58       97.68     11.38 o 
   0   7   4       32.30       24.43      6.70 o 
   1   7   4       21.09       24.00      5.98 o 
   2   7   4        3.37        2.48      4.02 o 
   3   7   4        0.12       -1.73      4.13 o 
   4   7   4       18.45       17.82      6.56 o 
   5   7   4       27.82       38.36      9.15 o 
   6   7   4       12.15        8.99      7.03 o 
  -4   8   4       35.69       43.67     10.21 o 
  -3   8   4        7.42       14.19      7.66 o 
  -2   8   4       18.94       15.48      6.24 o 
   2   8   4       10.51       13.68      5.70 o 
   3   8   4        3.62        0.48      4.65 o 
  -4  -8   5        0.97        6.03      6.58 o 
   0  -8   5       13.34       16.25      7.11 o 
   1  -8   5       13.51       13.85      6.80 o 
   2  -8   5       14.27       14.78      7.16 o 
  -6  -7   5        4.10        5.29      5.78 o 
  -5  -7   5       49.76       33.01      8.55 o 
  -4  -7   5        7.61        9.25      5.29 o 
  -3  -7   5        6.01        2.98      4.55 o 
   0  -7   5       50.26       46.63      6.68 o 
   1  -7   5       11.90       12.68      8.49 o 
   2  -7   5       30.88       24.48      5.40 o 
   3  -7   5       48.32       54.75     10.56 o 
   4  -7   5       11.56        7.95      6.23 o 
   5  -7   5        2.12       -1.41      5.80 o 
  -8  -6   5       12.91        6.77      6.21 o 
  -7  -6   5        7.47        2.35      5.15 o 
  -6  -6   5       18.71        8.49      5.22 o 
  -5  -6   5       84.48       68.49     10.10 o 
  -4  -6   5       13.60       10.64      5.16 o 
  -3  -6   5       39.74       21.75      6.33 o 
  -2  -6   5        6.87        3.47      3.79 o 
  -1  -6   5       25.18       23.97      3.86 o 
   0  -6   5       23.72       11.09      4.88 o 
   1  -6   5       85.03       84.06      7.84 o 
   2  -6   5        2.15       -0.39      3.13 o 
   3  -6   5      145.63      152.44      8.39 o 
   4  -6   5       78.46       74.69      6.54 o 
   5  -6   5       64.34       75.66     11.37 o 
   6  -6   5       27.85       28.44      8.51 o 
  -9  -5   5       24.92        8.35      6.87 o 
  -8  -5   5       14.76       16.83      7.16 o 
  -7  -5   5       26.35       21.32      6.72 o 
  -6  -5   5        1.32        1.60      4.30 o 
  -5  -5   5       55.71       71.61      9.65 o 
  -4  -5   5       77.24       71.61      7.26 o 
  -3  -5   5       22.30       16.87      4.91 o 
  -2  -5   5       50.66       45.46     10.06 o 
  -1  -5   5      163.41      165.88      7.33 o 
   0  -5   5      385.67      364.42      8.83 o 
   1  -5   5        8.85        7.67      3.47 o 
   2  -5   5       15.31        9.55      3.30 o 
   3  -5   5        8.42        9.48      3.54 o 
   4  -5   5      161.20      146.27     11.88 o 
   5  -5   5        6.65        4.36      3.28 o 
   6  -5   5       18.78       20.84      6.55 o 
   7  -5   5        1.13        1.74      5.35 o 
   8  -5   5       41.94       70.10     12.06 o 
 -10  -4   5       12.03       10.97      6.86 o 
  -9  -4   5        0.03       -1.77      4.60 o 
  -8  -4   5      107.33      109.52     10.74 o 
  -7  -4   5        7.20        5.93      3.73 o 
  -6  -4   5       98.74       84.18      8.31 o 
  -5  -4   5       87.62       76.13      9.29 o 
  -4  -4   5      138.81      144.16      9.18 o 
  -3  -4   5       16.28       13.47      3.31 o 
  -2  -4   5      104.02      101.11      7.07 o 
  -1  -4   5       85.95       90.77      6.83 o 
   0  -4   5      176.60      170.51      5.37 o 
   1  -4   5      151.22      141.27     11.51 o 
   2  -4   5       43.55       39.98      4.77 o 
   3  -4   5       50.32       49.53      5.35 o 
   4  -4   5       15.04       14.78      3.68 o 
   5  -4   5       52.67       58.02      6.06 o 
   6  -4   5        2.53        1.25      2.94 o 
   7  -4   5        1.14        4.99      5.29 o 
   8  -4   5        5.43        9.94      6.25 o 
 -10  -3   5        3.05       -0.25      4.54 o 
  -9  -3   5        3.92        0.20      4.51 o 
  -8  -3   5        3.66        1.59      3.89 o 
  -7  -3   5       86.38       83.16      8.45 o 
  -6  -3   5       10.36        5.66      3.65 o 
  -5  -3   5      320.19      343.28     14.38 o 
  -4  -3   5       34.73       26.03      3.91 o 
  -3  -3   5      105.52      105.71      5.39 o 
  -2  -3   5       35.01       32.67      5.23 o 
  -1  -3   5      208.32      216.94      6.54 o 
   0  -3   5      332.34      341.05     11.95 o 
   1  -3   5       44.25       44.77      4.60 o 
   2  -3   5       27.16       23.05      5.36 o 
   3  -3   5      134.33      123.14      7.05 o 
   4  -3   5       69.36       72.96      5.39 o 
   5  -3   5       38.24       46.20      5.32 o 
   6  -3   5       87.17       82.35      5.69 o 
   7  -3   5        5.26        7.16      3.40 o 
   8  -3   5       28.57       37.80      8.74 o 
   9  -3   5        2.60        1.70      5.59 o 
 -11  -2   5        5.15        7.27      6.32 o 
 -10  -2   5       25.81       32.06      7.89 o 
  -9  -2   5        8.06        6.20      5.51 o 
  -8  -2   5       82.71       70.94     10.13 o 
  -7  -2   5       15.37       12.93      5.66 o 
  -6  -2   5      146.28      144.24      9.68 o 
  -5  -2   5       49.63       45.28      6.40 o 
  -4  -2   5      186.66      174.12      6.62 o 
  -3  -2   5       10.14       15.82      2.03 o 
  -2  -2   5      294.34      303.15      5.92 o 
  -1  -2   5      426.86      460.13      6.88 o 
   0  -2   5       35.03       41.72      3.61 o 
   1  -2   5        5.40        7.40      2.14 o 
   2  -2   5      144.76      131.61      5.48 o 
   3  -2   5       24.30       26.33      3.58 o 
   4  -2   5      291.78      291.54      8.93 o 
   5  -2   5       19.71       15.28      3.35 o 
   6  -2   5       26.99       21.75      4.68 o 
   7  -2   5       55.60       61.82      8.44 o 
   8  -2   5       10.07        6.84      3.91 o 
 -11  -1   5       21.55       20.89      7.59 o 
 -10  -1   5        0.64        1.28      4.86 o 
  -9  -1   5      165.38      157.68     11.82 o 
  -8  -1   5      114.78       92.62      8.86 o 
  -7  -1   5      474.61      484.96     18.48 o 
  -6  -1   5        3.31       -0.20      2.82 o 
  -5  -1   5      163.45      155.88      6.23 o 
  -4  -1   5       55.66       59.23      3.02 o 
  -3  -1   5       23.99       19.87      3.96 o 
  -2  -1   5      436.19      454.71      7.37 o 
  -1  -1   5      917.55      993.00     15.07 o 
   0  -1   5      174.70      173.36      5.39 o 
   1  -1   5       29.67       28.51      4.21 o 
   2  -1   5      492.58      496.81     10.11 o 
   3  -1   5       62.27       56.76      3.55 o 
   4  -1   5      105.20      105.38      5.01 o 
   5  -1   5       63.20       59.42      4.52 o 
   6  -1   5      308.59      302.07      9.86 o 
   7  -1   5       57.43       64.16      6.22 o 
   8  -1   5       36.32       36.06      8.79 o 
   9  -1   5       34.87       33.23      8.11 o 
 -11   0   5        0.04       -4.76      5.17 o 
 -10   0   5       54.10       73.35     10.76 o 
  -9   0   5       10.67        7.32      4.62 o 
  -8   0   5       21.91       13.49      5.68 o 
  -7   0   5        0.14        1.13      4.08 o 
  -6   0   5       29.12       34.77      4.32 o 
  -5   0   5       25.96       23.93      3.38 o 
  -4   0   5      355.14      386.71      7.49 o 
  -3   0   5      396.40      408.72      7.37 o 
  -2   0   5       61.25       63.27      3.13 o 
  -1   0   5     1425.63     1525.48     16.19 o 
   0   0   5      482.71      466.52      7.93 o 
   1   0   5     1598.72     1638.08     34.15 o 
   2   0   5       10.41        7.25      1.66 o 
   3   0   5      128.33      110.29      9.12 o 
   4   0   5        6.12       11.22      2.47 o 
   5   0   5      524.27      524.01     11.82 o 
   6   0   5      185.55      187.15     12.01 o 
   7   0   5      319.80      321.16     16.45 o 
   8   0   5      238.04      247.24     15.14 o 
   9   0   5       55.74       56.43     10.53 o 
  10   0   5       24.51       23.13      8.22 o 
 -11   1   5       21.45       28.42      8.57 o 
 -10   1   5        0.65        2.90      5.21 o 
  -9   1   5      168.64      165.92     12.36 o 
  -8   1   5      114.81      100.80      6.86 o 
  -7   1   5      476.38      484.80     18.05 o 
  -6   1   5        3.41        2.06      2.49 o 
  -5   1   5      158.01      149.43     12.16 o 
  -4   1   5       57.14       55.54      3.78 o 
  -3   1   5       25.29       26.71      2.54 o 
  -2   1   5      435.18      456.15      7.72 o 
  -1   1   5      933.80      993.69     12.59 o 
   0   1   5      170.00      181.87      4.08 o 
   1   1   5       29.83       24.84      4.54 o 
   2   1   5      491.98      512.85     16.65 o 
   3   1   5       59.33       54.19      2.79 o 
   4   1   5      101.99       98.91      4.24 o 
   5   1   5       62.79       57.43      8.34 o 
   6   1   5      305.30      270.88     14.70 o 
   7   1   5       55.83       45.89      8.73 o 
   8   1   5       36.15       27.27      7.37 o 
   9   1   5       34.88       28.84      8.01 o 
  10   1   5       28.54       15.69      7.62 o 
 -11   2   5        5.15        6.96      6.10 o 
 -10   2   5       25.51       33.18      9.03 o 
  -9   2   5        7.97        6.88      5.38 o 
  -8   2   5       79.14       75.36      7.18 o 
  -7   2   5       15.48       11.21      3.72 o 
  -6   2   5      144.64      149.21      7.16 o 
  -5   2   5       50.59       45.11      4.80 o 
  -4   2   5      180.68      184.90      7.61 o 
  -3   2   5        9.95       13.00      2.21 o 
  -2   2   5      292.73      319.02      6.63 o 
  -1   2   5      432.73      461.38      6.90 o 
   0   2   5       37.84       44.53      4.32 o 
   1   2   5        4.66        6.47      2.84 o 
   2   2   5      149.82      134.67      8.51 o 
   3   2   5       22.72       25.29      5.47 o 
   4   2   5      292.16      287.40     14.26 o 
   5   2   5       19.36       24.53      5.94 o 
   6   2   5       28.15       20.14      6.38 o 
   7   2   5       58.04       57.14      9.74 o 
   8   2   5       10.42        2.32      5.14 o 
   9   2   5        7.04       10.23      7.01 o 
 -10   3   5        3.00       -1.29      5.03 o 
  -9   3   5        4.49        3.64      3.77 o 
  -8   3   5        3.62        1.80      3.11 o 
  -7   3   5       86.65       89.73      7.81 o 
  -6   3   5        9.98        7.48      3.17 o 
  -5   3   5      323.99      332.41     10.80 o 
  -4   3   5       33.83       33.95      4.30 o 
  -3   3   5      104.52      103.77      3.74 o 
  -2   3   5       35.89       34.55      3.40 o 
  -1   3   5      213.10      211.44      4.86 o 
   0   3   5      331.32      341.44     12.61 o 
   1   3   5       46.32       51.35      2.93 o 
   2   3   5       26.68       29.88      5.72 o 
   3   3   5      137.59      139.58      9.75 o 
   4   3   5       66.89       79.16      8.09 o 
   5   3   5       36.73       43.55      8.53 o 
   6   3   5       86.41       96.15     12.13 o 
   7   3   5        5.06       -4.68      4.55 o 
   8   3   5       27.72       31.62      9.27 o 
   9   3   5        2.73        3.24      6.19 o 
 -10   4   5       12.41       17.67      8.01 o 
  -9   4   5        0.04       -0.12      4.02 o 
  -8   4   5      106.76      108.62      9.45 o 
  -7   4   5        7.07        6.27      3.51 o 
  -6   4   5      100.90       93.77      6.34 o 
  -5   4   5       86.87       84.44     13.21 o 
  -4   4   5      138.94      138.65      6.96 o 
  -3   4   5       16.17       17.62      3.60 o 
  -2   4   5      106.62       98.03      3.54 o 
  -1   4   5       83.94       84.27      4.79 o 
   0   4   5      175.85      185.44      9.40 o 
   1   4   5      147.05      131.54      8.67 o 
   2   4   5       46.12       42.24      6.92 o 
   3   4   5       48.51       42.89      7.49 o 
   4   4   5       16.12       12.28      5.81 o 
   5   4   5       51.36       46.01      8.71 o 
   6   4   5        2.57       -2.95      3.97 o 
   7   4   5        1.18        5.19      5.94 o 
   8   4   5        5.18       -4.49      5.26 o 
  -9   5   5       25.10       28.10      8.54 o 
  -8   5   5       14.66       13.37      4.64 o 
  -7   5   5       26.50       32.95      6.16 o 
  -6   5   5        1.24       -2.07      2.99 o 
  -5   5   5       54.28       78.48     14.66 o 
  -4   5   5       77.77       82.46      7.22 o 
  -3   5   5       22.57       21.74      4.43 o 
  -2   5   5       52.02       56.46      4.93 o 
  -1   5   5      166.35      162.41      6.85 o 
   0   5   5      387.39      342.95     13.92 o 
   1   5   5        8.61        4.80      3.75 o 
   2   5   5       16.33       13.40      4.79 o 
   3   5   5        7.93        6.58      4.99 o 
   4   5   5      161.94      168.35     12.55 o 
   5   5   5        6.53        7.60      6.13 o 
   6   5   5       18.76       34.31      8.63 o 
   7   5   5        1.24       -3.84      5.33 o 
   8   5   5       42.57       38.59     10.17 o 
  -8   6   5       13.56       19.57      5.49 o 
  -7   6   5        7.62        6.44      4.07 o 
  -6   6   5       17.94       21.27      6.05 o 
  -5   6   5       84.74       80.20      8.09 o 
  -4   6   5       14.44       10.66      3.76 o 
  -3   6   5       39.57       40.91      8.19 o 
  -2   6   5        6.07        4.17      2.70 o 
  -1   6   5       24.90       30.62      7.17 o 
   0   6   5       24.75       18.41      5.28 o 
   1   6   5       84.78       70.15      7.14 o 
   2   6   5        1.99        0.30      3.51 o 
   3   6   5      144.50      143.54     11.28 o 
   4   6   5       78.55      118.37     13.44 o 
   5   6   5       64.60      106.54     13.63 o 
   6   6   5       27.87       29.94      9.31 o 
  -6   7   5        4.14        3.90      4.01 o 
  -5   7   5       50.33       67.68      7.53 o 
  -4   7   5        7.87        7.18      3.94 o 
  -3   7   5        6.57        7.19      3.89 o 
  -2   7   5        9.18        4.99      4.45 o 
  -1   7   5       39.33       44.25      9.20 o 
   0   7   5       51.06       50.37      9.89 o 
   1   7   5       12.60       23.31      6.21 o 
   2   7   5       30.11       29.66      7.72 o 
   3   7   5       47.93       57.68      9.74 o 
   4   7   5       11.91       12.07      6.11 o 
   5   7   5        2.19       -1.22      5.46 o 
  -4   8   5        0.81       -3.47      5.69 o 
  -3   8   5        6.97        7.94      7.32 o 
  -2   8   5       38.73       41.54      6.35 o 
  -1   8   5        1.07        2.61      4.10 o 
   0   8   5       12.93       18.73      8.10 o 
   0  -8   6        0.25        0.65      6.00 o 
   1  -8   6       12.97       13.01      7.26 o 
  -6  -7   6        5.88        7.82      6.83 o 
  -1  -7   6       32.63       24.20      8.41 o 
   0  -7   6       65.48       70.35      8.53 o 
   1  -7   6        0.63       -0.92      3.69 o 
   2  -7   6       27.21       19.45      8.00 o 
   3  -7   6       19.40       14.61      4.98 o 
   4  -7   6       20.71       21.89      8.38 o 
  -7  -6   6        3.02        0.47      5.54 o 
  -6  -6   6       42.02       34.95      8.39 o 
  -5  -6   6        1.87       -2.59      4.47 o 
  -4  -6   6       28.53       17.67      6.19 o 
  -2  -6   6        3.80       -4.15      4.09 o 
  -1  -6   6       48.22       46.56      9.49 o 
   0  -6   6       30.81       30.13      5.61 o 
   1  -6   6       17.69        7.75      3.82 o 
   2  -6   6       22.97       18.34      4.39 o 
   3  -6   6        9.98       11.35      4.24 o 
   4  -6   6       40.73       34.70      6.18 o 
   5  -6   6       39.50       47.91      9.96 o 
   6  -6   6        1.32        2.19      5.24 o 
  -9  -5   6       21.73       17.65      7.53 o 
  -8  -5   6        2.37       -0.45      5.03 o 
  -7  -5   6        1.00        0.73      4.36 o 
  -6  -5   6        6.31       -0.35      4.54 o 
  -5  -5   6       96.38      102.58      9.39 o 
  -4  -5   6       25.27       22.07      6.22 o 
  -3  -5   6       19.27       16.59      4.07 o 
  -2  -5   6       11.37        3.18      4.59 o 
  -1  -5   6       88.15       89.01      9.49 o 
   0  -5   6      175.73      175.70     10.60 o 
   1  -5   6        2.19        0.39      2.75 o 
   2  -5   6      134.74      131.72      7.48 o 
   3  -5   6      120.75      100.94      6.66 o 
   4  -5   6       23.06       21.10      9.41 o 
   5  -5   6       62.54       72.57      7.48 o 
   6  -5   6       16.37       15.99      7.07 o 
   7  -5   6        4.33       13.56      6.93 o 
  -9  -4   6       23.34       11.95      6.77 o 
  -8  -4   6       12.01        5.81      4.82 o 
  -7  -4   6       44.94       31.97      7.44 o 
  -6  -4   6      122.96      126.29     10.07 o 
  -5  -4   6      270.28      279.85     13.88 o 
  -4  -4   6       61.17       66.27      7.73 o 
  -3  -4   6      167.78      167.06     13.67 o 
  -2  -4   6       49.15       49.68      5.01 o 
  -1  -4   6      269.39      253.23     14.25 o 
   0  -4   6        9.19        3.03      2.61 o 
   1  -4   6        7.47        6.62      2.99 o 
   2  -4   6       32.85       34.50      4.92 o 
   3  -4   6      144.71      145.78      7.31 o 
   4  -4   6      202.87      178.39     12.54 o 
   5  -4   6       14.96       12.88      4.08 o 
   6  -4   6       27.12       30.59      6.54 o 
   7  -4   6        8.94       10.50      6.26 o 
 -10  -3   6        6.76        0.71      4.68 o 
  -9  -3   6       27.47       22.88      7.36 o 
  -8  -3   6       25.25       17.20      6.51 o 
  -7  -3   6       31.73       20.43      5.93 o 
  -6  -3   6       46.64       37.34      6.95 o 
  -5  -3   6      167.04      162.07      9.98 o 
  -4  -3   6      193.29      198.46      7.88 o 
  -3  -3   6        7.48        5.92      2.38 o 
  -2  -3   6      155.09      158.52      7.06 o 
  -1  -3   6      434.09      458.30      9.86 o 
   0  -3   6      427.11      424.18     11.37 o 
   1  -3   6       12.01       11.74      2.98 o 
   2  -3   6      150.76      153.18      6.83 o 
   3  -3   6       85.32       81.06      5.17 o 
   4  -3   6      233.18      217.17      8.45 o 
   5  -3   6       19.51       18.83      4.19 o 
   6  -3   6       44.41       48.57      5.98 o 
   7  -3   6        7.02        6.77      3.75 o 
 -10  -2   6       11.45       12.33      6.46 o 
  -9  -2   6       10.07        4.07      5.14 o 
  -8  -2   6       55.88       48.15      8.94 o 
  -7  -2   6      188.16      184.76     11.62 o 
  -6  -2   6       36.16       39.97      6.86 o 
  -5  -2   6      416.99      397.65     11.21 o 
  -4  -2   6       11.43       10.71      2.11 o 
  -3  -2   6        2.68        1.96      1.35 o 
  -2  -2   6       33.24       33.50      2.36 o 
  -1  -2   6      414.26      429.77     13.36 o 
   0  -2   6      182.32      187.84      5.78 o 
   1  -2   6      728.59      758.16     14.97 o 
   2  -2   6        0.26       -1.50      1.54 o 
   3  -2   6       28.62       25.70      3.61 o 
   4  -2   6       26.18       24.13      7.92 o 
   5  -2   6      123.05      117.39      6.20 o 
   6  -2   6       24.93       16.85      5.92 o 
   7  -2   6       28.33       13.31      5.77 o 
   8  -2   6        6.69        5.99      5.88 o 
 -11  -1   6       14.03       11.84      6.48 o 
 -10  -1   6        7.14       11.45      5.87 o 
  -9  -1   6       30.01       36.17      8.37 o 
  -8  -1   6       12.38        4.62      4.91 o 
  -7  -1   6      237.24      237.34     12.82 o 
  -6  -1   6       20.89       18.66      3.45 o 
  -5  -1   6      100.76       99.01      4.31 o 
  -4  -1   6       32.38       32.47      2.97 o 
  -3  -1   6        1.82        2.34      1.33 o 
  -2  -1   6      548.79      571.56      8.80 o 
  -1  -1   6       86.57       82.02      2.95 o 
   0  -1   6        0.16       -0.72      1.44 o 
   1  -1   6      157.62      151.39      5.22 o 
   2  -1   6       49.70       44.63      3.26 o 
   3  -1   6      170.28      170.18      6.08 o 
   4  -1   6      285.72      279.12      8.40 o 
   5  -1   6       20.36        4.61      4.36 o 
   6  -1   6      396.14      421.52     19.13 o 
   7  -1   6       45.63       56.51      9.94 o 
   8  -1   6       58.32       65.48     11.17 o 
   9  -1   6        1.99       -0.90      5.55 o 
 -11   0   6        3.76        6.61      5.96 o 
 -10   0   6       18.17       10.63      5.42 o 
  -9   0   6        0.64       -2.10      3.57 o 
  -8   0   6        0.18        2.57      4.38 o 
  -7   0   6        2.14       -0.40      2.34 o 
  -6   0   6       18.22       13.76      3.38 o 
  -5   0   6       43.74       46.57      3.65 o 
  -4   0   6        2.66        3.28      1.62 o 
  -3   0   6       44.67       49.27      2.69 o 
  -2   0   6        4.61        3.51      1.28 o 
  -1   0   6      545.25      579.62      8.71 o 
   0   0   6     1312.12     1425.72     18.63 o 
   1   0   6      596.58      628.45     10.17 o 
   2   0   6      726.05      745.32     11.96 o 
   3   0   6      286.56      286.27     13.80 o 
   4   0   6       47.15       47.57      7.59 o 
   5   0   6      209.20      212.33     12.95 o 
   6   0   6      312.27      302.48     16.15 o 
   7   0   6        4.99        5.20      5.22 o 
   8   0   6        1.88        3.09      4.97 o 
   9   0   6       62.37       69.93     11.54 o 
 -11   1   6       14.11       19.11      7.27 o 
 -10   1   6        7.11        8.75      5.69 o 
  -9   1   6       28.70       23.37      7.01 o 
  -8   1   6       13.35        8.90      3.69 o 
  -7   1   6      237.87      228.17      9.26 o 
  -6   1   6       21.45       22.51      4.09 o 
  -5   1   6      103.44      109.03      4.19 o 
  -4   1   6       33.69       33.71      2.96 o 
  -3   1   6        1.87        1.42      1.26 o 
  -2   1   6      553.75      565.03     12.01 o 
  -1   1   6       85.16       76.10      3.18 o 
   0   1   6        0.29       -1.74      1.16 o 
   1   1   6      158.52      156.40      9.16 o 
   2   1   6       45.52       47.49      6.68 o 
   3   1   6      170.30      175.35     10.62 o 
   4   1   6      284.34      251.37     13.39 o 
   5   1   6       20.33       21.13      5.84 o 
   6   1   6      397.00      381.59     18.34 o 
   7   1   6       45.11       58.47      9.97 o 
   8   1   6       56.38       59.57     10.58 o 
   9   1   6        1.96       -3.87      5.41 o 
 -10   2   6       11.45       10.38      6.56 o 
  -9   2   6        9.57        5.33      3.46 o 
  -8   2   6       54.43       50.72      6.37 o 
  -7   2   6      186.80      191.71      8.86 o 
  -6   2   6       34.83       30.14      4.70 o 
  -5   2   6      416.60      420.15     11.86 o 
  -4   2   6       11.62       15.30      3.05 o 
  -3   2   6        2.08        3.95      1.88 o 
  -2   2   6       34.19       37.54      5.09 o 
  -1   2   6      408.20      419.33      8.42 o 
   0   2   6      180.70      173.83      9.11 o 
   1   2   6      733.19      774.81     21.95 o 
   2   2   6        0.30        0.58      2.62 o 
   3   2   6       27.62       30.01      6.15 o 
   4   2   6       26.18       31.30      6.74 o 
   5   2   6      121.95      119.46     10.23 o 
   6   2   6       25.01       27.66      7.33 o 
   7   2   6       27.16       20.34      7.37 o 
   8   2   6        6.78        5.98      6.20 o 
   9   2   6       11.01        7.94      6.36 o 
 -10   3   6        6.67        5.98      4.74 o 
  -9   3   6       27.71       26.75      5.75 o 
  -8   3   6       26.48       29.36      5.43 o 
  -7   3   6       32.61       42.05      5.98 o 
  -6   3   6       47.05       42.63      7.43 o 
  -5   3   6      164.29      165.69      7.81 o 
  -4   3   6      197.46      188.03      7.97 o 
  -3   3   6        7.28        0.97      2.17 o 
  -2   3   6      157.95      162.66      5.31 o 
  -1   3   6      436.46      440.19      7.67 o 
   0   3   6      423.91      401.04     14.48 o 
   1   3   6       12.37       12.04      4.19 o 
   2   3   6      145.96      147.81     10.10 o 
   3   3   6       85.13       84.03      8.19 o 
   4   3   6      235.12      249.77     14.61 o 
   5   3   6       19.46       24.42      6.67 o 
   6   3   6       43.92       39.31      9.09 o 
   7   3   6        6.82        7.13      6.41 o 
   8   3   6       28.42       34.26     10.22 o 
  -9   4   6       23.40       32.69      6.45 o 
  -8   4   6       11.81        9.65      4.10 o 
  -7   4   6       45.40       45.24      6.32 o 
  -6   4   6      122.78      113.47      7.19 o 
  -5   4   6      274.13      281.63     10.74 o 
  -4   4   6       62.65       70.26      7.08 o 
  -3   4   6      167.60      165.09      7.77 o 
  -2   4   6       50.02       50.03      5.68 o 
  -1   4   6      270.21      271.43      6.33 o 
   0   4   6        8.90        8.76      4.07 o 
   1   4   6        8.78        9.08      4.65 o 
   2   4   6       33.13       30.19      6.74 o 
   3   4   6      143.08      137.87     10.88 o 
   4   4   6      203.61      216.14     14.12 o 
   5   4   6       13.75       12.22      6.59 o 
   6   4   6       27.48       19.98      8.14 o 
   7   4   6        8.93        6.95      7.07 o 
   8   4   6        5.75        1.16      6.87 o 
  -9   5   6       21.94       18.55      5.50 o 
  -8   5   6        2.43        3.93      3.94 o 
  -7   5   6        0.87       -1.35      3.23 o 
  -6   5   6        5.90        4.96      3.55 o 
  -5   5   6       96.82       93.98      6.59 o 
  -4   5   6       23.95       21.00      4.43 o 
  -3   5   6       18.84       22.46      4.42 o 
  -2   5   6       10.57        3.35      2.56 o 
  -1   5   6       88.83       89.16      8.16 o 
   0   5   6      175.29      179.09     10.40 o 
   1   5   6        2.07        3.92      3.61 o 
   2   5   6      132.99      146.82     10.78 o 
   3   5   6      121.17      127.18     10.59 o 
   4   5   6       24.17       26.12      7.54 o 
   5   5   6       62.35       88.66     12.72 o 
   6   5   6       16.63       20.39      8.10 o 
   7   5   6        4.29       13.61      7.64 o 
  -7   6   6        3.35       -0.62      3.47 o 
  -6   6   6       42.60       41.32      6.52 o 
  -5   6   6        2.15        0.13      3.18 o 
  -4   6   6       28.44       23.37      4.79 o 
  -3   6   6        4.20       -0.06      2.92 o 
  -2   6   6        3.73        6.03      3.00 o 
  -1   6   6       48.12       55.98      5.67 o 
   1   6   6       16.65       14.30      4.99 o 
   2   6   6       22.66       22.17      6.37 o 
   3   6   6       10.72       12.03      6.09 o 
   4   6   6       40.45       35.78      8.72 o 
   5   6   6       38.67       41.41      9.43 o 
   6   6   6        1.34        5.45      7.25 o 
  -6   7   6        5.87        1.80      4.10 o 
  -5   7   6        1.27       -0.67      3.28 o 
  -4   7   6       16.58       11.58      4.43 o 
  -3   7   6       11.72       14.08      4.66 o 
  -2   7   6        3.69        2.47      3.43 o 
  -1   7   6       33.15       42.28      5.93 o 
   0   7   6       65.59       71.74     11.50 o 
   2   7   6       27.79       28.23      7.59 o 
   3   7   6       19.47       19.82      6.67 o 
   4   7   6       20.46       24.93      7.91 o 
  -2   8   6        9.09        7.62      4.44 o 
  -1   8   6       21.12       39.99     13.19 o 
   0   8   6        0.21       -5.81      5.92 o 
   1   8   6       12.82       13.00      6.87 o 
  -2  -7   7        7.66        9.36      6.73 o 
  -1  -7   7        9.80        5.95      6.60 o 
   0  -7   7        3.23        0.41      3.74 o 
   1  -7   7       18.44       13.18      4.96 o 
   2  -7   7        4.58        5.32      4.27 o 
   3  -7   7        1.16        0.67      4.44 o 
  -7  -6   7       13.79       13.45      6.93 o 
  -3  -6   7        3.78       -1.05      4.77 o 
  -2  -6   7        2.02       -2.76      5.11 o 
  -1  -6   7       48.49       47.03     10.30 o 
   0  -6   7       34.46       29.46      5.75 o 
   1  -6   7        6.64        2.93      3.48 o 
   2  -6   7        1.47       -1.37      3.26 o 
   3  -6   7       23.36       19.62      4.98 o 
   4  -6   7       56.07       53.25      7.31 o 
   5  -6   7        3.50        2.23      5.78 o 
  -8  -5   7       12.12        3.89      5.73 o 
  -7  -5   7        2.35        0.25      4.30 o 
  -6  -5   7        9.34        1.17      4.65 o 
  -5  -5   7      106.03       95.73      9.06 o 
  -4  -5   7       87.98       72.61     11.69 o 
  -3  -5   7        6.58        4.12      4.95 o 
  -2  -5   7       41.71       54.10     10.32 o 
  -1  -5   7       57.84       53.75      9.73 o 
   0  -5   7       42.32       56.68      8.30 o 
   1  -5   7       37.52       37.08      5.48 o 
   2  -5   7       28.29       22.14      4.91 o 
   3  -5   7       31.24       40.47      6.00 o 
   4  -5   7       49.10       55.38      6.87 o 
   5  -5   7       12.22       14.50      4.57 o 
   6  -5   7        6.10        8.07      5.82 o 
  -9  -4   7        5.59        9.57      6.06 o 
  -8  -4   7       30.58       30.05      7.71 o 
  -7  -4   7       30.89       38.19      7.78 o 
  -6  -4   7       37.27       30.28      7.14 o 
  -5  -4   7       51.66       41.11      7.44 o 
  -4  -4   7      133.82      131.24      7.08 o 
  -3  -4   7       66.53       60.78      9.85 o 
  -2  -4   7       59.92       42.95      8.51 o 
  -1  -4   7      369.84      370.88     18.23 o 
   0  -4   7      173.58      173.61     13.87 o 
   1  -4   7      111.22       97.54      6.22 o 
   2  -4   7        2.68       -0.20      2.40 o 
   3  -4   7       18.63       26.60     12.52 o 
   4  -4   7      154.88      150.68     10.17 o 
   5  -4   7       83.95       83.79      7.90 o 
   6  -4   7        1.54        1.34      5.29 o 
   7  -4   7       39.41       41.68      8.82 o 
 -10  -3   7        1.51        1.63      4.91 o 
  -9  -3   7       11.12        2.55      5.22 o 
  -8  -3   7        7.54        3.77      4.38 o 
  -7  -3   7       32.18       34.42      7.58 o 
  -6  -3   7       31.29       23.27      6.02 o 
  -5  -3   7      153.83      163.58      8.14 o 
  -4  -3   7       56.85       56.05      5.66 o 
  -3  -3   7       40.11       40.57      5.60 o 
  -2  -3   7       92.05       89.30      8.54 o 
  -1  -3   7      104.38      110.35      9.21 o 
   0  -3   7      119.47      106.81      9.21 o 
   1  -3   7       76.74       77.61      4.97 o 
   2  -3   7      118.82      107.15      5.93 o 
   3  -3   7       44.89       45.66      5.16 o 
   4  -3   7       52.09       55.10      5.69 o 
   5  -3   7       26.90       27.73      7.28 o 
   6  -3   7       70.74       75.50     11.10 o 
   7  -3   7       14.10        2.79      5.59 o 
   8  -3   7        1.46        0.83      5.13 o 
 -10  -2   7        7.71        5.27      5.44 o 
  -9  -2   7       18.19       21.48      7.02 o 
  -8  -2   7       50.42       33.00      7.34 o 
  -7  -2   7       43.04       29.37      6.82 o 
  -6  -2   7        1.06        0.45      3.26 o 
  -5  -2   7       47.13       55.31      4.45 o 
  -4  -2   7       48.31       51.62      3.59 o 
  -3  -2   7      291.72      311.82      7.03 o 
  -2  -2   7       47.16       49.23      2.73 o 
  -1  -2   7       59.61       65.35      3.92 o 
   0  -2   7      350.02      349.02      8.98 o 
   1  -2   7       97.88       97.27      3.78 o 
   2  -2   7      239.39      234.13      7.91 o 
   3  -2   7      447.07      427.51     16.92 o 
   4  -2   7       16.06       14.95      6.07 o 
   5  -2   7       39.27       28.16      7.10 o 
   6  -2   7       62.54       65.94     10.60 o 
   7  -2   7        1.32       -2.24      4.61 o 
   8  -2   7       20.65       16.89      6.77 o 
 -10  -1   7       22.70       18.46      7.25 o 
  -9  -1   7        8.03        2.88      4.68 o 
  -8  -1   7       11.27        7.66      4.75 o 
  -7  -1   7        9.93        7.94      3.23 o 
  -6  -1   7       94.74       81.91      7.95 o 
  -5  -1   7      105.97      104.17      4.52 o 
  -4  -1   7       27.13       26.23      3.85 o 
  -3  -1   7       44.89       47.09      3.07 o 
  -2  -1   7       46.48       47.52      2.84 o 
  -1  -1   7      108.11      109.48      4.97 o 
   0  -1   7      264.74      285.58      8.45 o 
   1  -1   7       55.42       59.89      7.98 o 
   2  -1   7        8.45        7.94      4.11 o 
   3  -1   7      175.73      191.11     11.88 o 
   4  -1   7      251.93      228.49     13.55 o 
   5  -1   7       36.30       28.72      7.60 o 
   6  -1   7       61.29       54.02      9.90 o 
   7  -1   7        2.03       -1.94      4.39 o 
   8  -1   7       43.37       34.33      9.23 o 
 -10   0   7        9.47        2.87      4.81 o 
  -9   0   7       18.86        6.49      4.52 o 
  -8   0   7      371.46      360.18     13.74 o 
  -7   0   7      210.70      209.40      8.90 o 
  -6   0   7       13.40       13.70      3.77 o 
  -5   0   7      191.74      187.93      5.95 o 
  -4   0   7       59.13       58.81      4.06 o 
  -3   0   7        1.10       -0.40      1.36 o 
  -2   0   7       34.41       29.02      2.75 o 
  -1   0   7        4.02        2.37      1.32 o 
   0   0   7       15.76       12.65      2.02 o 
   1   0   7      175.19      179.43     10.50 o 
   2   0   7      302.63      327.98     15.07 o 
   3   0   7       24.09       22.67      5.97 o 
   4   0   7       88.05       92.05      8.95 o 
   5   0   7       17.38       13.68      5.98 o 
   6   0   7      259.88      248.01     15.57 o 
   7   0   7       12.69        7.07      5.67 o 
   8   0   7       32.57       34.27      8.88 o 
   9   0   7       14.33        7.65      6.55 o 
 -10   1   7       22.73       32.71      8.41 o 
  -9   1   7        8.08        7.60      4.08 o 
  -8   1   7       11.90        6.82      3.76 o 
  -7   1   7       10.03        5.90      3.36 o 
  -6   1   7       95.82       93.77      5.82 o 
  -5   1   7      107.15       99.69      5.69 o 
  -4   1   7       28.14       30.21      3.08 o 
  -3   1   7       46.19       48.18      4.25 o 
  -2   1   7       47.11       46.83      2.99 o 
  -1   1   7      107.37      106.25      3.98 o 
   0   1   7      269.74      303.32     10.45 o 
   1   1   7       56.54       62.40      6.67 o 
   2   1   7        9.44       15.20      4.91 o 
   3   1   7      178.94      180.18     11.50 o 
   4   1   7      255.36      259.30     14.41 o 
   5   1   7       35.62       41.58      8.35 o 
   6   1   7       61.57       53.90      9.77 o 
   7   1   7        1.99       -6.75      4.50 o 
   8   1   7       44.00       33.22      9.29 o 
 -10   2   7        7.68        3.73      4.28 o 
  -9   2   7       18.46       24.68      5.15 o 
  -8   2   7       50.30       44.08      6.10 o 
  -7   2   7       42.45       45.10      6.10 o 
  -6   2   7        1.12       -1.26      2.21 o 
  -5   2   7       49.72       50.23      5.65 o 
  -4   2   7       47.58       57.66      5.56 o 
  -3   2   7      292.86      312.40      7.44 o 
  -2   2   7       47.90       42.80      3.28 o 
  -1   2   7       60.93       60.70      3.60 o 
   0   2   7      351.26      347.63      7.27 o 
   1   2   7       98.77      106.14      8.34 o 
   2   2   7      241.15      235.81     12.75 o 
   3   2   7      450.48      478.20     19.34 o 
   4   2   7       15.27        6.26      4.92 o 
   5   2   7       39.08       37.26      7.97 o 
   6   2   7       62.69       87.09     11.82 o 
   7   2   7        1.12       -4.84      4.68 o 
   8   2   7       21.31       18.34      7.83 o 
 -10   3   7        1.36       -2.57      3.96 o 
  -9   3   7       11.06        9.69      7.05 o 
  -8   3   7        8.26        9.16      4.10 o 
  -7   3   7       32.33       47.88      9.83 o 
  -6   3   7       32.88       31.82      5.09 o 
  -5   3   7      152.80      157.76      7.91 o 
  -4   3   7       53.80       49.28      5.62 o 
  -3   3   7       40.40       37.23      5.36 o 
  -2   3   7       89.55       94.41      4.46 o 
  -1   3   7      105.14      112.42      4.02 o 
   0   3   7      123.28      117.85      8.34 o 
   1   3   7       75.05       79.56      7.28 o 
   2   3   7      118.73      112.71      9.23 o 
   3   3   7       43.48       48.85      8.81 o 
   4   3   7       52.98       72.40     10.31 o 
   5   3   7       27.19       32.98      8.40 o 
   6   3   7       71.32       80.19     12.01 o 
   7   3   7       13.24       11.03      6.84 o 
   8   3   7        1.41        1.54      6.71 o 
  -9   4   7        5.99        2.71      4.28 o 
  -8   4   7       30.35       33.24      6.34 o 
  -7   4   7       30.83       29.90      5.57 o 
  -6   4   7       36.78       39.46      5.81 o 
  -5   4   7       51.76       69.09      7.05 o 
  -4   4   7      132.90      136.15      7.53 o 
  -3   4   7       68.82       82.99      8.68 o 
  -2   4   7       58.51       53.33      8.64 o 
  -1   4   7      370.13      364.78      7.79 o 
   0   4   7      173.84      163.59     10.00 o 
   1   4   7      110.07      118.89      9.24 o 
   2   4   7        3.09        5.30      5.19 o 
   3   4   7       19.71       29.73      7.57 o 
   4   4   7      152.84      170.59     13.32 o 
   5   4   7       82.64      119.22     14.85 o 
   6   4   7        1.39        5.38      6.19 o 
   7   4   7       39.07       42.49     11.32 o 
  -8   5   7       12.56       14.41      5.04 o 
  -7   5   7        2.41       -1.45      3.55 o 
  -6   5   7        9.61       10.59      4.26 o 
  -5   5   7      105.43      106.35     11.30 o 
  -4   5   7       87.28      108.95      7.82 o 
  -3   5   7        6.29        4.58      3.37 o 
  -2   5   7       40.15       47.05      6.01 o 
  -1   5   7       56.86       74.48      8.93 o 
   0   5   7       40.38       52.72      7.83 o 
   1   5   7       36.29       47.78      7.72 o 
   2   5   7       26.93       41.98      8.45 o 
   3   5   7       30.30       48.76      9.76 o 
   4   5   7       48.24       62.17     11.07 o 
   5   5   7       12.42       24.88      8.76 o 
   6   5   7        5.72        4.83      7.22 o 
  -7   6   7       13.98       17.07      6.20 o 
  -6   6   7       16.77       14.25      4.80 o 
  -5   6   7       15.96       16.65      4.85 o 
  -4   6   7        6.04        6.09      4.19 o 
  -3   6   7        4.10       -0.43      3.41 o 
  -2   6   7        1.89        1.65      3.29 o 
  -1   6   7       49.14       62.39      6.13 o 
   0   6   7       34.71       32.21      8.09 o 
   1   6   7        6.66        2.77      4.30 o 
   2   6   7        1.36       -4.82      4.38 o 
   3   6   7       22.35       22.75      7.29 o 
   4   6   7       56.53       57.87     10.80 o 
   5   6   7        3.26        4.77      6.73 o 
  -5   7   7       15.36       16.24      5.36 o 
  -4   7   7        6.54        2.55      3.84 o 
  -3   7   7        2.04        1.59      4.19 o 
  -2   7   7        7.65        9.60      4.10 o 
  -1   7   7       10.21       13.11      4.36 o 
   0   7   7        2.92       -2.22      5.87 o 
   2   7   7        4.45        4.51      5.48 o 
   3   7   7        1.27        4.69      6.03 o 
  -2  -7   8       15.37        2.99      6.21 o 
  -1  -7   8        1.97        1.34      6.89 o 
   0  -7   8       24.07       25.67      9.52 o 
   1  -7   8        0.86        2.82      4.27 o 
  -3  -6   8        2.27        0.27      5.53 o 
  -2  -6   8        5.55        0.54      5.79 o 
  -1  -6   8       19.60       20.37      7.53 o 
   0  -6   8       43.82       45.46     10.10 o 
   1  -6   8        5.02        4.94      4.14 o 
   2  -6   8        0.26       -1.80      3.31 o 
   3  -6   8        3.45        4.32      4.02 o 
   4  -6   8       17.26       10.68      4.90 o 
  -4  -5   8       10.77        1.89      5.59 o 
  -3  -5   8       16.87        9.56      6.72 o 
  -2  -5   8       29.44       22.79      7.94 o 
  -1  -5   8       82.77       93.83     12.95 o 
   0  -5   8       25.39       25.70      7.93 o 
   1  -5   8       22.89       20.98      4.62 o 
   2  -5   8        0.12       -2.60      2.85 o 
   3  -5   8       28.85       28.01      9.69 o 
   4  -5   8       12.44        7.94      5.70 o 
   5  -5   8        1.92        1.88      5.80 o 
  -9  -4   8       20.39       12.81      7.59 o 
  -8  -4   8        2.35       -3.68      4.27 o 
  -7  -4   8        0.47        1.21      4.59 o 
  -5  -4   8        3.09        0.63      5.36 o 
  -4  -4   8       25.97       30.54      8.19 o 
  -3  -4   8       12.99        6.47      5.55 o 
  -2  -4   8       42.60       48.56      9.91 o 
  -1  -4   8      105.30       96.89      9.94 o 
   0  -4   8      182.47      206.06     13.91 o 
   1  -4   8       11.87        7.42      3.43 o 
   2  -4   8      117.83      118.61      6.97 o 
   3  -4   8       61.20       53.12      9.52 o 
   4  -4   8       73.99       87.40     12.06 o 
   5  -4   8        1.50       -2.47      4.87 o 
   6  -4   8       60.19       50.76     10.39 o 
  -9  -3   8       16.88        8.16      5.94 o 
  -8  -3   8        0.64       -1.50      4.22 o 
  -7  -3   8       30.63       29.78      6.64 o 
  -6  -3   8        2.75        1.89      4.02 o 
  -5  -3   8      171.66      174.69     14.62 o 
  -4  -3   8        0.19        3.62      4.52 o 
  -3  -3   8       53.53       61.54      9.56 o 
  -2  -3   8       75.61       88.36     11.01 o 
  -1  -3   8      400.63      398.52     18.45 o 
   0  -3   8        5.64        4.21      4.17 o 
   1  -3   8      134.72      134.64     13.78 o 
   2  -3   8       10.59       13.25      4.88 o 
   3  -3   8      251.33      250.74     15.12 o 
   4  -3   8       55.70       52.02      9.61 o 
   5  -3   8       50.16       59.91     10.19 o 
   6  -3   8       21.33       25.11      7.73 o 
   7  -3   8       29.40       17.12      7.65 o 
 -10  -2   8        2.11       -2.83      4.70 o 
  -9  -2   8        2.08        1.47      4.75 o 
  -8  -2   8       11.00       -1.20      4.32 o 
  -7  -2   8       42.90       40.13      7.64 o 
  -6  -2   8      227.87      215.86      9.02 o 
  -5  -2   8      172.18      187.58     11.67 o 
  -4  -2   8      141.14      147.58      5.68 o 
  -3  -2   8        0.47       -0.14      1.99 o 
  -2  -2   8      194.10      213.66      7.71 o 
  -1  -2   8       56.61       60.35      8.71 o 
   0  -2   8       67.76       63.69      8.98 o 
   1  -2   8      230.39      224.87     13.20 o 
   2  -2   8       46.80       34.08      7.14 o 
   3  -2   8        6.80        5.44      4.95 o 
   4  -2   8      190.94      176.02     12.64 o 
   5  -2   8       18.34       11.97      6.31 o 
   6  -2   8       46.33       51.23     10.05 o 
   7  -2   8        8.88        2.19      5.73 o 
 -10  -1   8        7.57        3.42      5.78 o 
  -9  -1   8        9.17        9.85      5.91 o 
  -8  -1   8       11.72        5.77      5.23 o 
  -7  -1   8      145.44      161.40      8.02 o 
  -6  -1   8       15.65       12.68      2.95 o 
  -5  -1   8      141.24      148.01     10.16 o 
  -4  -1   8       69.10       66.34      3.64 o 
  -3  -1   8        1.60        0.41      1.61 o 
  -2  -1   8      137.32      127.97      6.04 o 
  -1  -1   8      103.99      112.57      5.66 o 
   0  -1   8       34.78       38.54      4.95 o 
   1  -1   8      142.80      128.53      9.82 o 
   2  -1   8       49.01       48.08      8.00 o 
   3  -1   8      117.20      128.27     10.37 o 
   4  -1   8       84.79       82.07     11.06 o 
   5  -1   8      133.53      134.67     11.38 o 
   6  -1   8       16.98       13.41      5.97 o 
   7  -1   8        0.40       -4.13      4.53 o 
   8  -1   8        1.82       -6.07      5.10 o 
 -10   0   8       21.67       22.50      6.64 o 
  -9   0   8       10.91       10.21      5.08 o 
  -8   0   8       13.04        8.87      3.45 o 
  -7   0   8       91.24       87.78      6.13 o 
  -6   0   8       57.99       57.78      8.10 o 
  -5   0   8       95.88       93.76      4.49 o 
  -4   0   8      113.30      113.45      4.69 o 
  -3   0   8      474.98      492.85     10.39 o 
  -2   0   8       72.12       66.44      3.48 o 
  -1   0   8       33.12       29.04      3.96 o 
   0   0   8        0.20       -1.68      1.99 o 
   1   0   8       72.36       70.28      7.26 o 
   2   0   8        8.25        3.02      4.09 o 
   3   0   8       81.37       66.90     10.07 o 
   4   0   8        2.08       -0.54      3.46 o 
   5   0   8       19.31       13.95      6.46 o 
   6   0   8        7.25        0.07      5.18 o 
   7   0   8        0.21       -0.71      5.92 o 
   8   0   8        8.54        9.14      7.13 o 
 -10   1   8        7.31        1.59      6.21 o 
  -9   1   8        8.89       10.63      4.45 o 
  -8   1   8       11.13       10.69      4.73 o 
  -7   1   8      145.93      139.48     11.31 o 
  -6   1   8       15.01       11.06      3.69 o 
  -5   1   8      137.71      137.10      6.88 o 
  -4   1   8       67.33       71.09      3.84 o 
  -3   1   8        1.17       -1.27      1.53 o 
  -2   1   8      135.29      126.01      4.81 o 
  -1   1   8      104.99      104.16      4.24 o 
   0   1   8       34.49       32.32      6.41 o 
   1   1   8      143.46      138.07     10.10 o 
   2   1   8       49.48       47.51      8.21 o 
   3   1   8      112.97      109.89      9.88 o 
   4   1   8       84.44       94.81      9.80 o 
   5   1   8      135.80      143.78     12.18 o 
   6   1   8       17.00        8.33      6.15 o 
   7   1   8        0.42       -5.28      4.86 o 
   8   1   8        1.86        1.61      6.24 o 
 -10   2   8        1.97       -0.03      4.32 o 
  -9   2   8        1.99       -2.71      3.32 o 
  -8   2   8       10.70        3.08      3.43 o 
  -7   2   8       42.25       53.82      6.53 o 
  -6   2   8      224.28      229.05      9.74 o 
  -5   2   8      169.41      158.85      7.86 o 
  -4   2   8      142.66      142.13      7.03 o 
  -3   2   8        0.54       -0.08      1.76 o 
  -2   2   8      193.00      205.52      6.34 o 
  -1   2   8       56.89       53.73      5.42 o 
   0   2   8       67.98       63.01     12.58 o 
   1   2   8      228.53      236.18     13.09 o 
   2   2   8       46.26       64.85      9.21 o 
   3   2   8        6.68        5.59      5.08 o 
   4   2   8      191.06      189.91     13.42 o 
   5   2   8       18.44       19.98      7.09 o 
   6   2   8       45.53       59.74     11.01 o 
   7   2   8        8.89       14.75      7.85 o 
  -9   3   8       16.29        9.54      4.93 o 
  -8   3   8        0.51       -2.47      3.03 o 
  -7   3   8       31.55       36.66      5.83 o 
  -6   3   8        2.48       -3.21      2.43 o 
  -5   3   8      172.61      172.89      8.58 o 
  -4   3   8        0.13       -0.81      2.53 o 
  -3   3   8       53.35       55.91      5.89 o 
  -2   3   8       74.22       81.21      5.22 o 
  -1   3   8      398.30      414.46      9.85 o 
   0   3   8        5.36        4.79      2.19 o 
   1   3   8      135.08      140.61     10.18 o 
   2   3   8       10.65       13.39      5.96 o 
   3   3   8      250.00      261.47     15.23 o 
   4   3   8       55.80       47.30      9.30 o 
   5   3   8       51.54       55.76     10.22 o 
   6   3   8       21.41       19.71      7.59 o 
   7   3   8       29.82       35.45     10.08 o 
  -9   4   8       20.97       23.89      6.18 o 
  -8   4   8        2.37       -3.39      3.41 o 
  -7   4   8        0.52       -3.04      3.12 o 
  -6   4   8       25.45       33.55      6.05 o 
  -5   4   8        3.34        2.45      3.58 o 
  -4   4   8       27.32       33.11      5.39 o 
  -3   4   8       13.53       13.75      3.87 o 
  -2   4   8       42.19       39.94      5.60 o 
  -1   4   8      106.62       98.46      4.33 o 
   0   4   8      181.05      177.18      6.42 o 
   1   4   8       11.74       12.53      5.11 o 
   2   4   8      116.32      121.84     10.30 o 
   3   4   8       61.43       54.32     10.03 o 
   4   4   8       74.42       94.38     12.78 o 
   5   4   8        1.50       -3.52      5.29 o 
   6   4   8       59.11       64.83     12.57 o 
  -8   5   8       14.41       11.54      7.66 o 
  -7   5   8        5.83        3.40      4.39 o 
  -6   5   8       42.00       45.50      9.20 o 
  -5   5   8        8.53       12.74      4.46 o 
  -4   5   8       11.27       10.15      4.24 o 
  -3   5   8       16.20       15.04      4.43 o 
  -2   5   8       29.47       32.72      8.36 o 
  -1   5   8       84.18       97.23      7.66 o 
   0   5   8       25.41       23.18      3.42 o 
   1   5   8       21.65       33.13      7.91 o 
   2   5   8        0.12       -3.85      4.15 o 
   3   5   8       27.76       45.70      9.84 o 
   4   5   8       12.64       15.71      7.38 o 
   5   5   8        1.62       -1.32      6.53 o 
  -6   6   8        9.23       12.57      5.01 o 
  -5   6   8       25.95       36.86     16.71 o 
  -4   6   8        9.87       13.69      4.75 o 
  -3   6   8        2.37        2.07      3.86 o 
  -2   6   8        5.56        4.08      4.28 o 
  -1   6   8       20.03       23.88      4.59 o 
   0   6   8       42.90       60.02      8.57 o 
   2   6   8        0.37       -3.11      4.55 o 
   3   6   8        3.56       -1.09      5.22 o 
   4   6   8       17.15       22.56      8.68 o 
  -3   7   8        9.78       12.36      5.28 o 
  -2   7   8       15.66       24.62      6.37 o 
  -1   7   8        2.03        1.52      3.79 o 
   0   7   8       23.69       27.92      6.29 o 
  -4  -6   9        2.18       -1.96      5.37 o 
  -3  -6   9        1.05       -1.51      5.63 o 
  -2  -6   9        3.66       -3.15      5.80 o 
  -1  -6   9        4.19       -3.55      5.56 o 
   0  -6   9       42.95       31.34      9.14 o 
   1  -6   9        2.92        5.38      4.43 o 
   2  -6   9       10.01       11.88      4.89 o 
  -5  -5   9       17.75       13.27      7.36 o 
  -4  -5   9       11.14       12.35      7.17 o 
  -3  -5   9       36.98       45.07     10.56 o 
  -2  -5   9        6.77       -1.24      5.55 o 
  -1  -5   9       61.77       84.94     12.61 o 
   0  -5   9       27.77       17.98      7.79 o 
   1  -5   9        8.94        9.60      4.14 o 
   2  -5   9        4.35        2.10      5.27 o 
   3  -5   9       19.84       33.96      9.22 o 
   4  -5   9        3.18       -1.69      5.63 o 
  -5  -4   9       25.12       23.52      8.35 o 
  -4  -4   9        3.19       -3.83      5.12 o 
  -3  -4   9        5.29        3.50      5.33 o 
  -2  -4   9       11.18       12.78      5.99 o 
  -1  -4   9       55.67       56.42     10.35 o 
   0  -4   9        9.98        1.49      4.64 o 
   1  -4   9        5.84        0.22      5.09 o 
   2  -4   9       14.88       10.10      6.33 o 
   3  -4   9        2.80        3.13      4.97 o 
   4  -4   9       12.55       13.13      7.10 o 
   5  -4   9        7.14        6.07      6.13 o 
  -9  -3   9        3.38        6.68      5.10 o 
  -8  -3   9        0.22       -2.78      4.04 o 
  -6  -3   9        0.74       -2.16      5.23 o 
  -5  -3   9       23.42       26.02      8.04 o 
  -4  -3   9       82.27       98.27     12.51 o 
  -3  -3   9        7.96        1.31      4.21 o 
  -2  -3   9       18.28       17.25      6.45 o 
  -1  -3   9       39.90       61.22      9.79 o 
   0  -3   9      148.26      143.63     11.90 o 
   1  -3   9       56.31       50.64      9.48 o 
   2  -3   9        3.38        6.06      5.25 o 
   3  -3   9        4.81        3.60      5.13 o 
   4  -3   9       63.05       47.84      9.54 o 
   5  -3   9       19.31       12.49      6.26 o 
   6  -3   9       28.34       35.04      9.39 o 
  -9  -2   9       20.27        8.74      6.17 o 
  -8  -2   9       15.63       12.37      5.80 o 
  -7  -2   9        1.01       -3.44      3.74 o 
  -6  -2   9        7.16        5.17      3.16 o 
  -5  -2   9       69.61       82.82      7.32 o 
  -4  -2   9       27.44       24.48      5.28 o 
  -3  -2   9       41.67       41.43      8.05 o 
  -2  -2   9      162.05      161.19     11.86 o 
  -1  -2   9       13.67       10.07      5.07 o 
   0  -2   9        7.07        6.24      4.59 o 
   1  -2   9       87.25       81.54      8.75 o 
   2  -2   9       59.88       52.90      9.29 o 
   3  -2   9      132.28      114.17     10.71 o 
   4  -2   9       78.88       75.80     11.33 o 
   5  -2   9       17.93       18.68      7.36 o 
   6  -2   9        8.83       -1.00      4.94 o 
   7  -2   9        0.56        0.92      5.62 o 
  -9  -1   9       13.61       12.32      5.88 o 
  -8  -1   9       14.28       11.11      3.94 o 
  -7  -1   9       88.79       95.41      7.08 o 
  -6  -1   9       15.45       11.33      4.87 o 
  -5  -1   9      359.50      373.92      9.18 o 
  -4  -1   9       97.35       92.73      5.84 o 
  -3  -1   9       66.38       65.32      5.41 o 
  -2  -1   9        0.26       -0.94      2.21 o 
  -1  -1   9      238.86      234.06      8.71 o 
   0  -1   9       29.99       30.29      4.34 o 
   1  -1   9      154.12      154.15      7.21 o 
   2  -1   9       20.43       13.67      5.69 o 
   3  -1   9      170.69      170.00     12.74 o 
   4  -1   9        3.38        4.55      5.05 o 
   5  -1   9       15.90       11.90      6.48 o 
   6  -1   9       35.59       34.50      8.79 o 
   7  -1   9        3.90        4.79      5.13 o 
  -9   0   9        3.80        0.58      3.44 o 
  -8   0   9       34.36       28.77      8.08 o 
  -7   0   9        0.56       -3.62      2.83 o 
  -6   0   9      228.20      245.21      9.57 o 
  -5   0   9        0.89       -0.76      1.87 o 
  -4   0   9       63.25       65.45      4.44 o 
  -3   0   9       21.50       22.88      7.83 o 
  -2   0   9      152.11      153.62      7.21 o 
  -1   0   9        0.09       -0.52      2.41 o 
   0   0   9       45.38       41.43      4.90 o 
   1   0   9        0.06       -4.67      3.12 o 
   2   0   9        0.55        2.98      4.32 o 
   3   0   9       99.70      116.37     10.50 o 
   4   0   9      263.10      250.58     15.93 o 
   5   0   9        3.43       -3.39      4.56 o 
   6   0   9        4.85        1.81      5.00 o 
   7   0   9        1.45        0.52      5.80 o 
  -9   1   9       13.19       10.88      4.79 o 
  -8   1   9       14.27       10.21      4.33 o 
  -7   1   9       88.43      108.66      7.96 o 
  -6   1   9       15.42       12.63      3.88 o 
  -5   1   9      362.62      359.60     11.52 o 
  -4   1   9       96.88      102.17      4.78 o 
  -3   1   9       65.83       68.24      4.10 o 
  -2   1   9        0.30       -1.28      2.24 o 
  -1   1   9      237.92      223.02      8.90 o 
   0   1   9       30.56       30.06      4.65 o 
   1   1   9      153.32      159.89     11.40 o 
   2   1   9       21.26       29.87      7.47 o 
   3   1   9      172.59      180.10     13.20 o 
   4   1   9        3.05        2.77      4.72 o 
   5   1   9       15.50       12.01      6.76 o 
   6   1   9       35.96       27.49      8.83 o 
   7   1   9        4.15       -0.82      5.63 o 
  -9   2   9       20.35       27.19      5.92 o 
  -8   2   9       16.29        9.91      4.22 o 
  -7   2   9        1.04        0.78      3.12 o 
  -6   2   9        6.48        5.28      3.36 o 
  -5   2   9       69.27       78.07      7.47 o 
  -4   2   9       26.13       26.78      4.56 o 
  -3   2   9       42.18       43.46      4.25 o 
  -2   2   9      159.03      163.22      6.00 o 
  -1   2   9       13.26       13.50      3.76 o 
   0   2   9        6.69        3.37      3.19 o 
   1   2   9       88.53       85.43      8.65 o 
   2   2   9       58.03       67.14     10.33 o 
   3   2   9      134.38      110.90     10.62 o 
   4   2   9       80.82       87.04     12.19 o 
   5   2   9       18.71       13.84      6.83 o 
   6   2   9        8.48        7.29      6.71 o 
   7   2   9        0.70        2.19      6.32 o 
  -9   3   9        3.10        3.91      4.56 o 
  -8   3   9        0.24       -0.45      3.48 o 
  -7   3   9        6.60        3.73      4.20 o 
  -6   3   9        0.69       -1.89      3.12 o 
  -5   3   9       23.41       22.86      4.86 o 
  -4   3   9       81.63       98.95      7.21 o 
  -3   3   9        7.14        1.23      4.06 o 
  -2   3   9       18.60       15.88      4.08 o 
  -1   3   9       41.02       50.88      4.80 o 
   0   3   9      148.72      158.48      6.57 o 
   1   3   9       56.03       73.64     10.14 o 
   2   3   9        3.27        0.23      4.31 o 
   3   3   9        4.49       -1.85      4.49 o 
   4   3   9       63.20       79.58     12.44 o 
   5   3   9       19.37       25.48      8.70 o 
   6   3   9       28.66       27.79      9.67 o 
  -8   4   9       26.46       33.49      6.35 o 
  -7   4   9        4.08        4.51      3.99 o 
  -6   4   9       18.20       19.13      5.20 o 
  -5   4   9       25.05       14.46      4.80 o 
  -4   4   9        3.63        1.97      3.32 o 
  -3   4   9        5.37        4.83      3.46 o 
  -2   4   9       11.11       13.97      3.97 o 
  -1   4   9       54.70       57.82      6.84 o 
   0   4   9        9.40        5.18      2.51 o 
   1   4   9        5.92        6.22      5.00 o 
   2   4   9       14.40       23.45      7.17 o 
   3   4   9        2.53        0.34      5.11 o 
   4   4   9       12.98       11.46      6.16 o 
   5   4   9        6.87        5.83      6.66 o 
  -7   5   9       19.62       21.08      5.73 o 
  -6   5   9        1.76        2.56      4.08 o 
  -5   5   9       18.21       20.45      5.27 o 
  -4   5   9       10.91        8.43      4.37 o 
  -3   5   9       37.18       30.75      5.79 o 
  -2   5   9        6.56        2.86      3.93 o 
  -1   5   9       61.24       72.68     12.97 o 
   0   5   9       28.21       25.99      4.56 o 
   1   5   9        9.57        3.64      5.29 o 
   2   5   9        4.19        1.25      5.06 o 
   3   5   9       19.89       24.61      8.25 o 
   4   5   9        3.30       -5.15      5.37 o 
  -5   6   9        3.95        5.54      4.59 o 
  -4   6   9        2.11        4.34      4.33 o 
  -3   6   9        1.10       -0.84      3.70 o 
  -2   6   9        3.90        4.70      4.24 o 
  -1   6   9        4.21        1.82      3.45 o 
   0   6   9       42.44       63.16      7.52 o 
   2   6   9        9.88       12.49      7.34 o 
  -2  -6  10        0.15        3.29      6.57 o 
  -1  -6  10       10.40        2.94      7.48 o 
   0  -6  10        3.40       -4.91      6.01 o 
  -5  -5  10        2.01        1.62      6.88 o 
  -4  -5  10        4.40        3.80      6.25 o 
  -3  -5  10        6.96        0.53      6.06 o 
  -2  -5  10       19.80       34.94      9.61 o 
  -1  -5  10       14.43        6.46      6.33 o 
   0  -5  10        7.52        2.23      6.04 o 
   1  -5  10        5.71        5.26      6.20 o 
   2  -5  10        0.90       -5.83      4.72 o 
   3  -5  10        2.15        1.64      5.96 o 
  -6  -4  10        6.46        5.28      6.61 o 
  -5  -4  10       45.45       59.66     11.52 o 
  -4  -4  10       18.44       15.68      7.45 o 
  -3  -4  10       38.46       52.11     10.72 o 
  -2  -4  10       22.22       26.28      7.89 o 
  -1  -4  10       82.88       75.12     11.91 o 
   0  -4  10       17.53       12.20      6.01 o 
   1  -4  10       35.69       43.07     10.04 o 
   2  -4  10        0.06        4.77      5.56 o 
   3  -4  10       16.07       27.73      8.70 o 
   4  -4  10        6.08        8.95      6.73 o 
  -6  -3  10       18.98       19.99      7.62 o 
  -5  -3  10       16.65       23.15      8.23 o 
  -4  -3  10        3.91        2.13      5.18 o 
  -3  -3  10        3.16        1.07      4.75 o 
  -2  -3  10       35.34       33.07      8.31 o 
  -1  -3  10        4.10       -0.56      4.78 o 
   0  -3  10       43.82       42.37      9.28 o 
   1  -3  10       13.57       15.89      6.44 o 
   2  -3  10       20.52       20.42      7.65 o 
   3  -3  10       21.31       22.99      7.48 o 
   4  -3  10       20.68       19.93      8.01 o 
   5  -3  10       19.19       21.79      7.81 o 
  -6  -2  10       61.31       78.51     11.77 o 
  -5  -2  10       51.88       47.73      9.22 o 
  -4  -2  10       44.00       43.84      8.69 o 
  -3  -2  10       38.94       49.53      9.17 o 
  -2  -2  10       74.02       71.64     10.91 o 
  -1  -2  10      170.79      192.11     13.72 o 
   0  -2  10       52.17       50.77      9.82 o 
   1  -2  10        8.60        6.64      5.44 o 
   2  -2  10        2.05        2.22      5.30 o 
   3  -2  10       56.06       68.37     11.46 o 
   4  -2  10       32.02       15.83      7.01 o 
   5  -2  10       13.93        5.10      6.07 o 
   6  -2  10        2.46        3.78      6.21 o 
  -9  -1  10        0.54       10.38      6.44 o 
  -8  -1  10        4.70        0.72      3.56 o 
  -7  -1  10        7.51       10.35      5.87 o 
  -6  -1  10       43.92       30.00      7.83 o 
  -5  -1  10       49.55       59.80      6.33 o 
  -4  -1  10       45.84       53.77      6.20 o 
  -3  -1  10       48.41       38.38      5.21 o 
  -2  -1  10       14.14       16.40      4.00 o 
  -1  -1  10       81.25      106.89     12.62 o 
   0  -1  10       65.97       70.18     10.47 o 
   1  -1  10       37.37       30.50      7.48 o 
   2  -1  10       17.10       17.03      6.70 o 
   3  -1  10       43.94       42.09      9.02 o 
   4  -1  10        2.62        0.49      4.82 o 
   5  -1  10        0.27       -2.73      4.56 o 
   6  -1  10        7.36        5.07      5.87 o 
  -9   0  10        7.73        6.93      4.22 o 
  -8   0  10       12.36        6.65      4.02 o 
  -7   0  10       14.52        6.82      6.18 o 
  -6   0  10        0.00       -1.31      3.80 o 
  -5   0  10       16.47       13.39      5.38 o 
  -4   0  10       21.92       14.02      8.50 o 
  -3   0  10        7.54        9.21      3.36 o 
  -2   0  10       29.55       33.30      8.68 o 
  -1   0  10       29.79       27.86      4.64 o 
   0   0  10        8.08        7.82      3.55 o 
   1   0  10        9.52       11.28      5.69 o 
   2   0  10       30.84       22.86      7.03 o 
   3   0  10       44.55       33.96      8.05 o 
   4   0  10       20.68       11.56      6.20 o 
   5   0  10        6.45        2.48      5.12 o 
   6   0  10        2.22        4.19      6.12 o 
  -9   1  10        0.62       -1.42      4.00 o 
  -8   1  10        4.91        4.76      4.18 o 
  -7   1  10        7.20        4.51      3.42 o 
  -6   1  10       42.95       51.22     15.83 o 
  -5   1  10       48.33       42.76      5.54 o 
  -4   1  10       46.02       39.55      7.95 o 
  -3   1  10       48.57       55.16     13.99 o 
  -2   1  10       13.50       10.72      3.65 o 
  -1   1  10       81.91       83.55      8.68 o 
   0   1  10       66.84       73.92     12.21 o 
   1   1  10       37.45       41.71      8.19 o 
   2   1  10       16.01       18.58      6.68 o 
   3   1  10       44.05       36.17      8.93 o 
   4   1  10        2.72       -0.30      4.69 o 
   5   1  10        0.26       -2.08      5.00 o 
   6   1  10        6.87       -0.58      5.83 o 
  -8   2  10       26.63       15.00      5.05 o 
  -7   2  10       22.65       15.51      4.75 o 
  -6   2  10       61.33       71.21     11.58 o 
  -5   2  10       50.52       43.84      5.94 o 
  -4   2  10       43.00       44.02      5.62 o 
  -3   2  10       38.82       48.13      8.99 o 
  -2   2  10       73.09       79.09      7.36 o 
  -1   2  10      168.65      170.92     16.59 o 
   0   2  10       51.49       67.45      7.07 o 
   1   2  10        7.91       10.28      5.84 o 
   2   2  10        2.01        6.07      5.15 o 
   3   2  10       54.53       64.03     10.89 o 
   4   2  10       31.96       34.97      9.29 o 
   5   2  10       14.60       11.66      7.02 o 
   6   2  10        2.44       -8.07      6.05 o 
  -8   3  10       15.99       17.51      5.43 o 
  -7   3  10       24.02       21.16      9.77 o 
  -6   3  10       18.34       14.34      4.63 o 
  -5   3  10       16.91       19.40      4.91 o 
  -4   3  10        3.83        1.95      3.05 o 
  -3   3  10        3.26        5.22      3.55 o 
  -2   3  10       34.03       24.89      7.62 o 
  -1   3  10        3.98        2.40      3.46 o 
   0   3  10       45.51       47.51     16.52 o 
   1   3  10       13.23       12.33      6.23 o 
   2   3  10       20.97       28.08      7.60 o 
   3   3  10       21.60       29.93      8.90 o 
   4   3  10       20.27       21.16      8.62 o 
   5   3  10       19.10       16.21      8.30 o 
  -7   4  10       24.69       41.42     13.55 o 
  -6   4  10        6.75        0.51      3.86 o 
  -5   4  10       45.36       60.16     15.11 o 
  -4   4  10       18.25       19.27      8.97 o 
  -3   4  10       39.58       44.13      6.43 o 
  -2   4  10       22.06       31.40      5.55 o 
  -1   4  10       83.75       79.04     12.02 o 
   0   4  10       17.92       22.04      8.28 o 
   1   4  10       35.51       50.98      9.30 o 
   2   4  10        0.07        0.50      5.54 o 
   3   4  10       16.32       27.58      8.66 o 
   4   4  10        6.21       -2.30      6.40 o 
  -5   5  10        1.85        0.03      4.09 o 
  -4   5  10        4.27        3.40      3.92 o 
  -3   5  10        7.02        2.84      3.99 o 
  -2   5  10       20.02       26.91      5.88 o 
  -1   5  10       14.63        9.95      4.74 o 
   0   5  10        7.41        8.18      7.02 o 
   1   5  10        5.65        4.82      5.65 o 
   2   5  10        1.03        1.93      5.89 o 
   3   5  10        2.09        9.09      6.55 o 
  -2   6  10        0.15       -0.53      4.01 o 
  -1   6  10       10.92        9.80      5.08 o 
   0   6  10        3.29        0.29      3.79 o 
  -3  -5  11        0.67       -7.63      5.87 o 
  -2  -5  11       12.01       15.35      8.26 o 
  -1  -5  11        3.23        7.52      6.24 o 
   0  -5  11       12.64       10.09      7.72 o 
  -5  -4  11        1.43       -3.60      5.75 o 
  -4  -4  11        9.95       15.84      8.11 o 
  -3  -4  11       27.41       52.47     11.07 o 
  -2  -4  11        7.35        7.01      6.79 o 
  -1  -4  11        9.76       11.44      6.88 o 
   0  -4  11        9.78        3.73      6.30 o 
   1  -4  11       17.14       13.80      7.44 o 
   2  -4  11        0.29        1.43      5.72 o 
  -7  -3  11       14.61       12.70      7.83 o 
  -6  -3  11        4.27        3.65      6.06 o 
  -5  -3  11       22.63       27.34      8.82 o 
  -4  -3  11        7.24        8.63      6.25 o 
  -3  -3  11       14.13        4.64      5.88 o 
  -2  -3  11        2.59        2.55      5.39 o 
  -1  -3  11        4.62        3.37      5.50 o 
   0  -3  11        0.12        1.76      5.37 o 
   1  -3  11        7.19        2.09      5.23 o 
   2  -3  11       12.60        9.42      6.30 o 
   3  -3  11       22.05       15.70      7.48 o 
   4  -3  11       11.47       11.35      6.87 o 
  -6  -2  11       27.88       40.12      9.66 o 
  -5  -2  11       25.78       43.19      9.46 o 
  -4  -2  11       22.50       30.34      8.17 o 
  -3  -2  11        8.54        7.24      5.95 o 
  -2  -2  11       13.19        6.12      6.06 o 
  -1  -2  11       44.27       46.30      9.41 o 
   0  -2  11       10.60       21.51      7.56 o 
   1  -2  11       45.43       52.59      9.81 o 
   2  -2  11        2.26       -1.34      4.21 o 
   3  -2  11        2.53        6.00      5.17 o 
   4  -2  11       21.87       17.69      7.76 o 
  -8  -1  11        1.19        3.30      5.14 o 
  -7  -1  11        6.19       11.90      6.15 o 
  -6  -1  11       54.09       61.10     10.05 o 
  -5  -1  11       20.65       22.60      4.80 o 
  -4  -1  11       48.36       45.32      8.83 o 
  -3  -1  11        1.88        5.52      5.47 o 
  -2  -1  11       45.25       47.60      8.88 o 
  -1  -1  11       18.88       29.99      8.21 o 
   0  -1  11        6.80       10.71      5.80 o 
   1  -1  11       10.13        6.79      5.30 o 
   2  -1  11       16.23       17.28      6.77 o 
   3  -1  11        3.06        2.46      4.97 o 
   4  -1  11       20.80       15.07      6.79 o 
   5  -1  11        3.94        1.56      5.98 o 
  -8   0  11        0.19        2.62      5.87 o 
  -7   0  11       12.72        7.49      5.26 o 
  -6   0  11       15.55       11.89      5.26 o 
  -5   0  11       26.44       29.04      7.55 o 
  -4   0  11        8.56        4.83      3.41 o 
  -3   0  11        7.32        5.58      3.52 o 
  -2   0  11       15.28       14.69      3.99 o 
  -1   0  11      158.07      167.74      8.51 o 
   0   0  11       10.37        5.90      3.64 o 
   1   0  11       10.24       13.34      4.24 o 
   2   0  11        1.39        3.51      4.84 o 
   3   0  11       22.85       23.93      7.85 o 
   4   0  11        6.31        9.99      6.18 o 
   5   0  11        0.07        0.88      5.55 o 
  -8   1  11        1.30       -0.31      3.96 o 
  -7   1  11        6.16        7.83      5.63 o 
  -6   1  11       54.55       58.90     10.05 o 
  -5   1  11       20.61       16.20      6.30 o 
  -4   1  11       48.83       51.36      9.13 o 
  -3   1  11        1.93        0.67      4.84 o 
  -2   1  11       45.00       49.90      6.26 o 
  -1   1  11       18.97       21.59      6.78 o 
   0   1  11        7.38        6.19      3.53 o 
   1   1  11       10.39        2.94      3.40 o 
   2   1  11       16.96       20.37      7.29 o 
   3   1  11        3.02        3.19      5.43 o 
   4   1  11       21.25       35.23      9.19 o 
   5   1  11        4.12        8.44      7.20 o 
  -7   2  11       10.35        4.53      5.99 o 
  -6   2  11       27.75       17.98      7.63 o 
  -5   2  11       26.21       24.88      7.41 o 
  -4   2  11       22.40       20.44      7.55 o 
  -3   2  11        8.33        5.39      4.91 o 
  -2   2  11       13.30        9.21      3.92 o 
  -1   2  11       44.92       39.26      6.92 o 
   0   2  11       10.35        6.18      4.17 o 
   1   2  11       44.27       59.99     10.77 o 
   2   2  11        2.40        1.01      4.76 o 
   3   2  11        2.61        4.91      6.23 o 
   4   2  11       21.86       35.08     10.15 o 
  -7   3  11       14.62        3.17      4.40 o 
  -6   3  11        4.13        5.78      4.60 o 
  -5   3  11       22.63       14.81      7.79 o 
  -4   3  11        7.78       13.95      6.44 o 
  -3   3  11       14.39       12.06      6.68 o 
  -2   3  11        2.44        4.44      6.27 o 
  -1   3  11        4.49        1.69      3.49 o 
   0   3  11        0.13       -3.07      3.42 o 
   1   3  11        7.39        8.31      6.36 o 
   2   3  11       12.06        7.98      7.03 o 
   3   3  11       22.62       34.65      9.95 o 
   4   3  11       12.00       11.15      7.78 o 
  -5   4  11        1.61       -0.57      4.06 o 
  -4   4  11        9.97       18.48      7.68 o 
  -3   4  11       27.77       29.42      9.04 o 
  -2   4  11        7.35        9.76      7.04 o 
  -1   4  11        9.88       10.47      6.98 o 
   0   4  11        9.82        3.74      6.87 o 
   1   4  11       17.32       30.63      8.66 o 
   2   4  11        0.28       -2.85      5.82 o 
  -3   5  11        0.65       14.95      8.08 o 
  -2   5  11       11.72       17.06      8.79 o 
  -1   5  11        3.36        7.37      6.91 o 
   0   5  11       12.43        9.66      7.86 o 
  -3  -4  12        4.19        5.78      6.84 o 
  -2  -4  12       15.03        8.45      6.91 o 
  -1  -4  12        1.31       -4.85      5.73 o 
  -5  -3  12        6.56       11.10      7.35 o 
  -4  -3  12        9.25        6.05      6.17 o 
  -3  -3  12        1.54        3.09      6.09 o 
  -2  -3  12       13.58       13.16      7.95 o 
  -1  -3  12       18.42       43.36     10.18 o 
   0  -3  12        2.68       -0.41      5.74 o 
   1  -3  12       13.74       11.13      7.15 o 
   2  -3  12        8.97        8.49      7.07 o 
  -5  -2  12        0.44       -3.35      5.49 o 
  -4  -2  12        0.88       -0.22      5.99 o 
  -3  -2  12        2.62       -0.70      5.36 o 
  -2  -2  12       20.37       23.14      8.46 o 
  -1  -2  12       12.12       19.07      8.05 o 
   0  -2  12        0.62        1.06      5.99 o 
   1  -2  12        1.55       -1.09      4.99 o 
   2  -2  12        5.20        5.11      6.40 o 
   3  -2  12       13.73        9.96      7.03 o 
  -4  -1  12        3.55       -0.58      4.96 o 
  -3  -1  12        1.05        4.42      6.30 o 
  -2  -1  12       12.41       12.64      6.36 o 
  -1  -1  12       50.80       51.02     10.17 o 
   0  -1  12       21.70       11.67      6.97 o 
   1  -1  12        1.68        1.51      5.35 o 
   2  -1  12        7.03        3.38      5.47 o 
   3  -1  12        2.59        1.95      5.97 o 
  -7   0  12        6.70        5.65      5.75 o 
  -6   0  12       13.08        5.19      5.82 o 
  -5   0  12        1.72       -6.84      4.56 o 
  -4   0  12        0.32       -2.43      4.76 o 
  -3   0  12        5.34        1.12      3.28 o 
  -2   0  12       35.09       37.29      8.63 o 
  -1   0  12        3.90       -1.90      4.62 o 
   0   0  12        2.28        7.25      5.33 o 
   1   0  12       16.96       15.17      6.96 o 
   2   0  12        0.24       -0.94      5.37 o 
   3   0  12        9.39        9.54      6.65 o 
  -6   1  12       18.35       13.16      6.60 o 
  -5   1  12        5.91        7.76      5.47 o 
  -4   1  12        3.33       -1.99      4.69 o 
  -3   1  12        1.18        0.09      4.56 o 
  -2   1  12       12.28       10.34      3.98 o 
  -1   1  12       50.65       50.02     14.24 o 
   0   1  12       21.40       13.57      4.47 o 
   1   1  12        1.72        1.45      3.65 o 
   2   1  12        6.94        1.24      4.84 o 
   3   1  12        2.85        3.37      5.86 o 
  -6   2  12        2.61       -1.07      5.09 o 
  -5   2  12        0.40       -0.03      4.88 o 
  -4   2  12        0.75       -2.70      4.85 o 
  -3   2  12        2.72        2.01      5.65 o 
  -2   2  12       19.72       12.16      6.69 o 
  -1   2  12       12.16       12.10      4.50 o 
   0   2  12        0.74        0.08      3.65 o 
   1   2  12        1.55        0.59      4.07 o 
   2   2  12        5.24        8.72      6.20 o 
   3   2  12       13.85       14.95      8.15 o 
  -5   3  12        6.29        3.18      6.34 o 
  -4   3  12        9.09       11.62      7.13 o 
  -3   3  12        1.68        1.83      5.55 o 
  -2   3  12       13.40        5.94      6.04 o 
  -1   3  12       18.76       17.49      8.41 o 
   0   3  12        2.62        3.42      3.94 o 
   1   3  12       14.10       15.73      7.71 o 
   2   3  12        9.14       19.17      8.50 o 
  -3   4  12        4.20        4.68      6.67 o 
  -2   4  12       15.26       15.22      8.38 o 
  -1   4  12        1.40        0.96      6.66 o 
  -3  -2  13        0.41       -2.04      6.36 o 
  -2  -2  13        6.05       10.16      7.06 o 
  -1  -2  13        7.11       11.64      7.68 o 
   0  -2  13        2.21        2.14      6.14 o 
  -4  -1  13        0.83       -3.59      5.61 o 
  -3  -1  13        0.97       -2.06      5.42 o 
  -2  -1  13        4.79        4.09      6.03 o 
  -1  -1  13       34.80       39.16      9.66 o 
   0  -1  13        3.08        2.32      6.00 o 
   1  -1  13        2.56        4.06      5.91 o 
  -3   0  13        0.76       -5.44      5.46 o 
  -2   0  13       61.25      102.75     14.00 o 
  -1   0  13        0.26       -1.87      4.78 o 
   0   0  13        1.44        0.45      5.51 o 
   1   0  13        0.02       -4.39      5.55 o 
  -4   1  13        0.82       -1.66      5.23 o 
  -3   1  13        0.85        0.95      5.46 o 
  -2   1  13        4.87        0.53      4.68 o 
  -1   1  13       34.96       23.41      5.58 o 
   0   1  13        3.02       -1.08      3.85 o 
   1   1  13        2.62       -0.63      5.44 o 
  -3   2  13        0.43        0.42      5.97 o 
  -2   2  13        6.36       11.75      6.70 o 
  -1   2  13        7.06        9.64      4.81 o 
   0   2  13        2.04        1.65      3.88 o 
                                                 
